# Supplementary material for: Interplay between base excision repair protein XRCC1 and ALDH2 predicts overall survival in lung and liver cancer patients
Source: Cell Oncol (Dordr). 2018 Aug 7;41(5):527–39. doi: 10.1007/s13402-018-0390-8 (PMC6153960; doi:10.1007/s13402-018-0390-8)
Supplement: Supplementary file 1 — (XLSX 16 kb) [file 13402_2018_390_MOESM1_ESM.xlsx]

## Sheet: Sheet1
	GENE	CANCER TYPE	STUDY Name	MEAN EXPRESSION COMPARE TO CONTROL (LOG2)
	ALDH2	BREAST	TCGA	-2.78
	ALDH2	BREAST	CURTIS	-3.54
	ALDH2	BREAST	CURTIS	-2.78
	ALDH2	BREAST	CURTIS	-2.46
	ALDH2	BREAST	RADVANYI	-1.58
	ALDH2	BREAST	RADVANYI	-1.47
	ALDH2	BREAST	RADVANYI	1.36
	ALDH2	BREAST	GLUCK	-3.7
	ALDH2	BREAST	TURASHVILI	-1.26
	ALDH2	BREAST	TURASHVILI	1.05
	ALDH2	BREAST	ZHAO	-1.6
	ALDH2	BREAST	MA	1.32
	ALDH2	BREAST	TCGA	-9.35
	ALDH2	BREAST	TCGA	-4.67
	ALDH2	BREAST	CURTIS	-4.95
	ALDH2	BREAST	CURTIS	-4.44
	ALDH2	BREAST	CURTIS	-2.25
	ALDH2	BREAST	CURTIS	-2.86
	ALDH2	BREAST	CURTIS	-2.24
	ALDH2	BREAST	RADVANYI	-1.96
	ALDH2	BREAST	RICHARDSON	-1.87
	ALDH2	BREAST	ZHAO	-1.37
	XRCC1	BREAST	TCGA	1.22
	XRCC1	BREAST	CURTIS	1.1
	XRCC1	BREAST	CURTIS	1.1
	XRCC1	BREAST	CURTIS	1.13
	XRCC1	BREAST	RADVANYI	-1.15
	XRCC1	BREAST	RADVANYI	1.3
	XRCC1	BREAST	RADVANYI	1.18
	XRCC1	BREAST	GLUCK	1.03
	XRCC1	BREAST	TURASHVILI	-1.11
	XRCC1	BREAST	TURASHVILI	-1.31
	XRCC1	BREAST	ZHAO	-1.22
	XRCC1	BREAST	MA	1.19
	XRCC1	BREAST	TCGA	1.19
	XRCC1	BREAST	TCGA	1.21
	XRCC1	BREAST	CURTIS	1.13
	XRCC1	BREAST	CURTIS	1.11
	XRCC1	BREAST	CURTIS	1.04
	XRCC1	BREAST	CURTIS	1.14
	XRCC1	BREAST	CURTIS	1.13
	XRCC1	BREAST	RADVANYI	1.09
	XRCC1	BREAST	RICHARDSON	-1.19
	XRCC1	BREAST	ZHAO	-1
	ALDH2	BLADDER	LEE	-4.15
	ALDH2	BLADDER	LEE	-2.46
	ALDH2	BLADDER	SANCHEZ	-2.76
	ALDH2	BLADDER	SANCHEZ	-4.15
	ALDH2	BLADDER	DYRSKJET	-1.89
	ALDH2	BLADDER	DYRSKJET	-1.55
	XRCC1	BLADDER	LEE	2.39
	XRCC1	BLADDER	LEE	1.07
	XRCC1	BLADDER	SANCHEZ	1.33
	XRCC1	BLADDER	SANCHEZ	2.39
	XRCC1	BLADDER	DYRSKJET	1.42
	XRCC1	BLADDER	DYRSKJET	1.63
	ALDH2	BRAIN	TCGA	-2.37
	ALDH2	BRAIN	MURAT	-1.65
	ALDH2	BRAIN	GUTMANN	-2.03
	ALDH2	BRAIN	POMEROY	-2.38
	ALDH2	BRAIN	POMEROY	-1.85
	ALDH2	BRAIN	RICKMAN	-1.3
	ALDH2	BRAIN	SUN	-1.72
	ALDH2	BRAIN	SUN	-1.06
	ALDH2	BRAIN	SUN	-1.01
	ALDH2	BRAIN	SUN	1.1
	ALDH2	BRAIN	BREDEL	-1.92
	ALDH2	BRAIN	BREDEL	-1.64
	ALDH2	BRAIN	BREDEL	-1.21
	ALDH2	BRAIN	BREDEL	-1.13
	ALDH2	BRAIN	SHAI	-1.37
	ALDH2	BRAIN	SHAI	1.75
	ALDH2	BRAIN	SHAI	2.27
	ALDH2	BRAIN	LEE	-1.63
	ALDH2	BRAIN	FRENCH	-1.37
	ALDH2	BRAIN	FRENCH	1
	XRCC1	BRAIN	TCGA	1.18
	XRCC1	BRAIN	MURAT	1.29
	XRCC1	BRAIN	GUTMANN	1.7
	XRCC1	BRAIN	POMEROY	7.64
	XRCC1	BRAIN	POMEROY	7.92
	XRCC1	BRAIN	RICKMAN	1.13
	XRCC1	BRAIN	SUN	1.24
	XRCC1	BRAIN	SUN	1.14
	XRCC1	BRAIN	SUN	-1
	XRCC1	BRAIN	SUN	1.09
	XRCC1	BRAIN	BREDEL	1.17
	XRCC1	BRAIN	BREDEL	3.17
	XRCC1	BRAIN	BREDEL	1.88
	XRCC1	BRAIN	BREDEL	1.76
	XRCC1	BRAIN	SHAI	-1.04
	XRCC1	BRAIN	SHAI	-1.11
	XRCC1	BRAIN	SHAI	-1.27
	XRCC1	BRAIN	LEE	-1.98
	XRCC1	BRAIN	FRENCH	1.01
	XRCC1	BRAIN	FRENCH	1.06
	ALDH2	LEUKEMIA	ROSENWALD	-4.06
	ALDH2	LEUKEMIA	HOFERLACH	-6.06
	ALDH2	LEUKEMIA	HOFERLACH	-5.41
	ALDH2	LEUKEMIA	HOFERLACH	-2.58
	ALDH2	LEUKEMIA	HOFERLACH	-3.65
	ALDH2	LEUKEMIA	HOFERLACH	-3.7
	ALDH2	LEUKEMIA	HOFERLACH	-6.53
	ALDH2	LEUKEMIA	WALK	-2.6
	ALDH2	LEUKEMIA	ANDERSSON	-16.36
	ALDH2	LEUKEMIA	ANDERSSON	-4.82
	ALDH2	LEUKEMIA	STEGMAIER	-2.27
	ALDH2	LEUKEMIA	ZHANG	-2.21
	ALDH2	LEUKEMIA	ZHANG	-1.22
	ALDH2	LEUKEMIA	MAIA	1.26
	ALDH2	LEUKEMIA	CHOI	-1.08
	ALDH2	LEUKEMIA	CHOI	1.02
	ALDH2	LEUKEMIA	HASLINGER	1.9
	ALDH2	LEUKEMIA	DUNIG	1.64
	XRCC1	LEUKEMIA	ROSENWALD	1.04
	XRCC1	LEUKEMIA	HOFERLACH	1.17
	XRCC1	LEUKEMIA	HOFERLACH	1.15
	XRCC1	LEUKEMIA	HOFERLACH	1.09
	XRCC1	LEUKEMIA	HOFERLACH	-1.03
	XRCC1	LEUKEMIA	HOFERLACH	1.22
	XRCC1	LEUKEMIA	HOFERLACH	1.24
	XRCC1	LEUKEMIA	WALK	-1.19
	XRCC1	LEUKEMIA	ANDERSSON	1.97
	XRCC1	LEUKEMIA	ANDERSSON	2.32
	XRCC1	LEUKEMIA	STEGMAIER	1.05
	XRCC1	LEUKEMIA	ZHANG	1.01
	XRCC1	LEUKEMIA	ZHANG	1.2
	XRCC1	LEUKEMIA	MAIA	-1.16
	XRCC1	LEUKEMIA	CHOI	-1.09
	XRCC1	LEUKEMIA	CHOI	1.07
	XRCC1	LEUKEMIA	HASLINGER	2.3
	XRCC1	LEUKEMIA	DUNIG	-1.01
	ALDH2	LIVER	ROESSLER	-2.82
	ALDH2	LIVER	ROESSLER	-3.37
	ALDH2	LIVER	WARMBACH	-2.38
	ALDH2	LIVER	MAS	-1.4
	XRCC1	LIVER	ROESSLER	1.28
	XRCC1	LIVER	ROESSLER	1.4
	XRCC1	LIVER	WARMBACH	1.2
	XRCC1	LIVER	MAS	1.22
	ALDH2	LUNG	WACHI	-3.47
	ALDH2	LUNG	BEER	-2.04
	ALDH2	LUNG	LANDI	-2
	ALDH2	LUNG	HU	-3.47
	ALDH2	LUNG	HU	-2.28
	ALDH2	LUNG	HU	-4.03
	ALDH2	LUNG	SELAMAT	-2.39
	ALDH2	LUNG	SU	-1.93
	ALDH2	LUNG	STEAMAN	-1.5
	ALDH2	LUNG	TALBOT	-1.51
	ALDH2	LUNG	WEI	-1.54
	ALDH2	LUNG	OKAYAMA	-1.38
	XRCC1	LUNG	WACHI	1.16
	XRCC1	LUNG	BEER	-1.11
	XRCC1	LUNG	LANDI	1.04
	XRCC1	LUNG	HU	1.22
	XRCC1	LUNG	HU	1.09
	XRCC1	LUNG	HU	1.23
	XRCC1	LUNG	SELAMAT	-1.01
	XRCC1	LUNG	SU	-1.08
	XRCC1	LUNG	STEAMAN	1.01
	XRCC1	LUNG	TALBOT	1.04
	XRCC1	LUNG	WEI	1.15
	XRCC1	LUNG	OKAYAMA	1.09
	ALDH2	ESOPHAGUS	HU	-2.06
	ALDH2	ESOPHAGUS	SU	-1.58
	ALDH2	ESOPHAGUS	KIM	-1.62
	ALDH2	ESOPHAGUS	KIM	-1.32
	ALDH2	ESOPHAGUS	KINCHI	-1.21
	ALDH2	ESOPHAGUS	KINCHI	-1.1
	ALDH2	ESOPHAGUS	HAO	1.27
	ALDH2	ESOPHAGUS	HAO	1.57
	XRCC1	ESOPHAGUS	HU	-1.02
	XRCC1	ESOPHAGUS	SU	1.08
	XRCC1	ESOPHAGUS	KIM	-1.15
	XRCC1	ESOPHAGUS	KIM	1.35
	XRCC1	ESOPHAGUS	KINCHI	-1.17
	XRCC1	ESOPHAGUS	KINCHI	1.01
	XRCC1	ESOPHAGUS	HAO	2.25
	XRCC1	ESOPHAGUS	HAO	1.19
	ALDH2	KIDNEY	GUNZ	-2.42
	ALDH2	KIDNEY	BENOUKHIM	-2.86
	ALDH2	KIDNEY	BENOUKHIM	-2.7
	ALDH2	KIDNEY	LENBURG	-2.35
	ALDH2	KIDNEY	JONES	-1.46
	ALDH2	KIDNEY	JONES	-3.54
	ALDH2	KIDNEY	JONES	-1.6
	ALDH2	KIDNEY	JONES	-1.91
	ALDH2	KIDNEY	JONES	1.81
	ALDH2	KIDNEY	CUTCLIFFE	1.02
	ALDH2	KIDNEY	CUTCLIFFE	1.16
	ALDH2	KIDNEY	YUSENKO	-1.42
	ALDH2	KIDNEY	YUSENKO	-1.3
	ALDH2	KIDNEY	YUSENKO	1.09
	ALDH2	KIDNEY	YUSENKO	1.39
	ALDH2	KIDNEY	YUSENKO	1.55
	XRCC1	KIDNEY	GUNZ	1.19
	XRCC1	KIDNEY	BENOUKHIM	-1.06
	XRCC1	KIDNEY	BENOUKHIM	-1.14
	XRCC1	KIDNEY	LENBURG	-1.08
	XRCC1	KIDNEY	JONES	1.42
	XRCC1	KIDNEY	JONES	1.33
	XRCC1	KIDNEY	JONES	1.18
	XRCC1	KIDNEY	JONES	1.12
	XRCC1	KIDNEY	JONES	1.1
	XRCC1	KIDNEY	CUTCLIFFE	1.04
	XRCC1	KIDNEY	CUTCLIFFE	1.28
	XRCC1	KIDNEY	YUSENKO	2.07
	XRCC1	KIDNEY	YUSENKO	1.08
	XRCC1	KIDNEY	YUSENKO	1.32
	XRCC1	KIDNEY	YUSENKO	1.31
	XRCC1	KIDNEY	YUSENKO	1.34
	ALDH2	HEAD&NECK	GINOS	-2.35
	ALDH2	HEAD&NECK	GIORDANO	-1.25
	ALDH2	HEAD&NECK	GIORDANO	-1.28
	ALDH2	HEAD&NECK	GIORDANO	-1.12
	ALDH2	HEAD&NECK	GIORDANO	-1.04
	ALDH2	HEAD&NECK	GIORDANO	-1.56
	ALDH2	HEAD&NECK	GIORDANO	1.05
	ALDH2	HEAD&NECK	GIORDANO	1.1
	ALDH2	HEAD&NECK	GIORDANO	1.1
	ALDH2	HEAD&NECK	PENG	-1.9
	ALDH2	HEAD&NECK	VASKO	-1.83
	ALDH2	HEAD&NECK	CRAMER	-2.03
	ALDH2	HEAD&NECK	ESTILO	-1.84
	ALDH2	HEAD&NECK	YE	-1.89
	ALDH2	HEAD&NECK	TALBOT	-1.75
	ALDH2	HEAD&NECK	HE	-1.81
	ALDH2	HEAD&NECK	TORUMER	-1.37
	ALDH2	HEAD&NECK	SCHLINGEMAN	-1.93
	ALDH2	HEAD&NECK	KURIAKOSE	-1.49
	ALDH2	HEAD&NECK	SENGUPTA	-1.08
	ALDH2	HEAD&NECK	PYEON	-1.15
	ALDH2	HEAD&NECK	PYEON	-1.12
	ALDH2	HEAD&NECK	PYEON	-1
	ALDH2	HEAD&NECK	PYEON	1.17
	ALDH2	HEAD&NECK	PYEON	1.53
	XRCC1	HEAD&NECK	GINOS	-1.1
	XRCC1	HEAD&NECK	GIORDANO	1.01
	XRCC1	HEAD&NECK	GIORDANO	-1.01
	XRCC1	HEAD&NECK	GIORDANO	1.02
	XRCC1	HEAD&NECK	GIORDANO	1.01
	XRCC1	HEAD&NECK	GIORDANO	-1.1
	XRCC1	HEAD&NECK	GIORDANO	-1.06
	XRCC1	HEAD&NECK	GIORDANO	-1.03
	XRCC1	HEAD&NECK	GIORDANO	-1.03
	XRCC1	HEAD&NECK	PENG	1.06
	XRCC1	HEAD&NECK	VASKO	1.24
	XRCC1	HEAD&NECK	CRAMER	1.28
	XRCC1	HEAD&NECK	ESTILO	1.44
	XRCC1	HEAD&NECK	YE	-1.12
	XRCC1	HEAD&NECK	TALBOT	-1.11
	XRCC1	HEAD&NECK	HE	1.08
	XRCC1	HEAD&NECK	TORUMER	1.06
	XRCC1	HEAD&NECK	SCHLINGEMAN	-1.02
	XRCC1	HEAD&NECK	KURIAKOSE	1.1
	XRCC1	HEAD&NECK	SENGUPTA	-1.03
	XRCC1	HEAD&NECK	PYEON	1.94
	XRCC1	HEAD&NECK	PYEON	1.2
	XRCC1	HEAD&NECK	PYEON	1.3
	XRCC1	HEAD&NECK	PYEON	1.43
	XRCC1	HEAD&NECK	PYEON	1.58
	ALDH2	SARCOMA	BARRETINA	-8.87
	ALDH2	SARCOMA	BARRETINA	-9.7
	ALDH2	SARCOMA	BARRETINA	-6.73
	ALDH2	SARCOMA	BARRETINA	-6.32
	ALDH2	SARCOMA	BARRETINA	-6.17
	ALDH2	SARCOMA	DETUILLER	-4.72
	ALDH2	SARCOMA	DETUILLER	-4.75
	ALDH2	SARCOMA	QUADE	-12.03
	ALDH2	SARCOMA	QUADE	-2.06
	ALDH2	SARCOMA	CHO	-1.58
	ALDH2	SARCOMA	CUTCLIFFE	1.02
	XRCC1	SARCOMA	BARRETINA	1.08
	XRCC1	SARCOMA	BARRETINA	1.36
	XRCC1	SARCOMA	BARRETINA	1.28
	XRCC1	SARCOMA	BARRETINA	1.28
	XRCC1	SARCOMA	BARRETINA	1.36
	XRCC1	SARCOMA	DETUILLER	1.53
	XRCC1	SARCOMA	DETUILLER	1.56
	XRCC1	SARCOMA	QUADE	2.81
	XRCC1	SARCOMA	QUADE	1.36
	XRCC1	SARCOMA	CHO	1.54
	XRCC1	SARCOMA	CUTCLIFFE	1.04
	ALDH2	MELANOMA	TALENKOV	-10.7
	ALDH2	MELANOMA	CRITCHLEY	-1.55
	ALDH2	MELANOMA	RIKER	-5.87
	XRCC1	MELANOMA	TALENKOV	1.71
	XRCC1	MELANOMA	CRITCHLEY	1.01
	XRCC1	MELANOMA	RIKER	-1.17
	ALDH2	OVARIAN	YOSHIHARA	-3.38
	ALDH2	OVARIAN	BONOME	-2.69
	ALDH2	OVARIAN	WELSH	-2.84
	ALDH2	OVARIAN	ADIB	-1.78
	ALDH2	OVARIAN	TCGA	-1.63
	ALDH2	OVARIAN	LU	-1.53
	ALDH2	OVARIAN	LU	-1.07
	ALDH2	OVARIAN	LU	-1.1
	ALDH2	OVARIAN	HENDRIX	-1.04
	ALDH2	OVARIAN	HENDRIX	-1.06
	ALDH2	OVARIAN	HENDRIX	-1.05
	ALDH2	OVARIAN	HENDRIX	1.07
	ALDH2	OVARIAN	HENDRIX	1.2
	XRCC1	OVARIAN	YOSHIHARA	1.5
	XRCC1	OVARIAN	BONOME	1.04
	XRCC1	OVARIAN	WELSH	-14.67
	XRCC1	OVARIAN	ADIB	1
	XRCC1	OVARIAN	TCGA	1.21
	XRCC1	OVARIAN	LU	1.02
	XRCC1	OVARIAN	LU	1.01
	XRCC1	OVARIAN	LU	-1.04
	XRCC1	OVARIAN	HENDRIX	1.54
	XRCC1	OVARIAN	HENDRIX	-1.06
	XRCC1	OVARIAN	HENDRIX	-1.02
	XRCC1	OVARIAN	HENDRIX	1.02
	XRCC1	OVARIAN	HENDRIX	-1.1
	ALDH2	PROSTATE	LATULIPPE	-2.38
	ALDH2	PROSTATE	GRASSO	-1.97
	ALDH2	PROSTATE	TAYLOR	-1.59
	ALDH2	PROSTATE	LIU	-1.48
	ALDH2	PROSTATE	MAGRE	-1.63
	ALDH2	PROSTATE	YU	-1.4
	ALDH2	PROSTATE	LUO	-1.62
	ALDH2	PROSTATE	VANAJA	-1.36
	ALDH2	PROSTATE	ARNEDOVANI	-1.51
	ALDH2	PROSTATE	WALLACE	-1.26
	ALDH2	PROSTATE	VAREMBALY	-1.27
	XRCC1	PROSTATE	LATULIPPE	2.23
	XRCC1	PROSTATE	GRASSO	-1.1
	XRCC1	PROSTATE	TAYLOR	-1.08
	XRCC1	PROSTATE	LIU	-1.07
	XRCC1	PROSTATE	MAGRE	-1.03
	XRCC1	PROSTATE	YU	1.02
	XRCC1	PROSTATE	LUO	-1.03
	XRCC1	PROSTATE	VANAJA	-1.02
	XRCC1	PROSTATE	ARNEDOVANI	-1.03
	XRCC1	PROSTATE	WALLACE	1.21
	XRCC1	PROSTATE	VAREMBALY	-1.05
	ALDH2	LYMPHOMA	PICCALAGA	4.32
	ALDH2	LYMPHOMA	BASSO	1.89
	ALDH2	LYMPHOMA	ECKERLE	1.73
	ALDH2	LYMPHOMA	ECKERLE	1.93
	ALDH2	LYMPHOMA	ECKERLE	1.43
	ALDH2	LYMPHOMA	ROSENWALD	1.51
	ALDH2	LYMPHOMA	BRUNE	2.19
	ALDH2	LYMPHOMA	BRUNE	1.57
	ALDH2	LYMPHOMA	BRUNE	1.3
	ALDH2	LYMPHOMA	BRUNE	1.15
	ALDH2	LYMPHOMA	BRUNE	1.08
	ALDH2	LYMPHOMA	BRUNE	-1.2
	ALDH2	LYMPHOMA	COMPAGNO	1.67
	ALDH2	LYMPHOMA	COMPAGNO	1.37
	ALDH2	LYMPHOMA	COMPAGNO	1.69
	ALDH2	LYMPHOMA	COMPAGNO	1.5
	ALDH2	LYMPHOMA	CHOI	1.02
	ALDH2	LYMPHOMA	CHOI	-1.08
	ALDH2	LYMPHOMA	STORZ	-2.89
	ALDH2	LYMPHOMA	STORZ	-1.73
	ALDH2	LYMPHOMA	STORZ	-2.1
	XRCC1	LYMPHOMA	PICCALAGA	1.91
	XRCC1	LYMPHOMA	BASSO	1.01
	XRCC1	LYMPHOMA	ECKERLE	-1.25
	XRCC1	LYMPHOMA	ECKERLE	-1.06
	XRCC1	LYMPHOMA	ECKERLE	-1.33
	XRCC1	LYMPHOMA	ROSENWALD	1.12
	XRCC1	LYMPHOMA	BRUNE	-1.01
	XRCC1	LYMPHOMA	BRUNE	-1.09
	XRCC1	LYMPHOMA	BRUNE	-1.27
	XRCC1	LYMPHOMA	BRUNE	1.12
	XRCC1	LYMPHOMA	BRUNE	-1.13
	XRCC1	LYMPHOMA	BRUNE	1.08
	XRCC1	LYMPHOMA	COMPAGNO	-1.16
	XRCC1	LYMPHOMA	COMPAGNO	-1.37
	XRCC1	LYMPHOMA	COMPAGNO	-1.17
	XRCC1	LYMPHOMA	COMPAGNO	-1.11
	XRCC1	LYMPHOMA	CHOI	1.05
	XRCC1	LYMPHOMA	CHOI	-1.09
	XRCC1	LYMPHOMA	STORZ	-1.12
	XRCC1	LYMPHOMA	STORZ	-1.17
	XRCC1	LYMPHOMA	STORZ	1.2
