# Supplementary material for: Interplay between base excision repair protein XRCC1 and ALDH2 predicts overall survival in lung and liver cancer patients
Source: Cell Oncol (Dordr). 2018 Aug 7;41(5):527–39. doi: 10.1007/s13402-018-0390-8 (PMC6153960; doi:10.1007/s13402-018-0390-8)
Supplement: Supplementary file 2 — (XLSX 52 kb) [file 13402_2018_390_MOESM2_ESM.xlsx]

## Sheet: TGCA NSLC
Patient ID	Cancer Type	OS (IN ANALYSIS CAPPED AT 300 MONTHS)	STATUS (IN ANALYSIS LIVING AFTER 300 MONTHS)	SEX	Site	ALDH2_RNASEQ	XRCC1_RNASEQ	RATIO_XRCC1/ALDH2	RATIO_MEDIAN_GROUP	ALDH2_MEDIAN_GROUP	XRCC1_MEDIAN_GROUP
TCGA-05-4244	Lung Adenocarcinoma	#NULL!			Primary Tumor	3965.09	608.43	0.153447	2	1	1
TCGA-05-4249	Lung Adenocarcinoma	50.03	LIVING	MALE	Primary Tumor	5447.83	428.202	0.0786005	1	2	1
TCGA-05-4250	Lung Adenocarcinoma	3.98	DECEASED	FEMALE	Primary Tumor	3121.94	935.754	0.299734	2	1	2
TCGA-05-4382	Lung Adenocarcinoma	19.94	LIVING	MALE	Primary Tumor	1946.98	440.559	0.226278	2	1	1
TCGA-05-4384	Lung Adenocarcinoma	13.99	LIVING	MALE	Primary Tumor	6326.82	763.592	0.120691	1	2	2
TCGA-05-4389	Lung Adenocarcinoma	44.97	LIVING	MALE	Primary Tumor	6447.32	614.765	0.0953521	1	2	1
TCGA-05-4390	Lung Adenocarcinoma	36.99	LIVING	FEMALE	Primary Tumor	1382.09	585.662	0.423752	2	1	1
TCGA-05-4395	Lung Adenocarcinoma	0	DECEASED	MALE	Primary Tumor	2616.75	454.469	0.173677	2	1	1
TCGA-05-4396	Lung Adenocarcinoma	9.95	DECEASED	MALE	Primary Tumor	10301.7	392.722	0.0381219	1	2	1
TCGA-05-4397	Lung Adenocarcinoma	24.01	DECEASED	MALE	Primary Tumor	2869.8	569.409	0.198415	2	1	1
TCGA-05-4398	Lung Adenocarcinoma	47.01	LIVING	FEMALE	Primary Tumor	1431.71	615.702	0.430047	2	1	1
TCGA-05-4402	Lung Adenocarcinoma	8.02	DECEASED	FEMALE	Primary Tumor	3186.92	625.128	0.196154	2	1	1
TCGA-05-4403	Lung Adenocarcinoma	18.99	LIVING	MALE	Primary Tumor	6850.71	520.434	0.0759679	1	2	1
TCGA-05-4405	Lung Adenocarcinoma	20.04	LIVING	FEMALE	Primary Tumor	2553.12	573.176	0.2245	2	1	1
TCGA-05-4410	Lung Adenocarcinoma	0	LIVING	MALE	Primary Tumor	7894.5	756.116	0.0957776	1	2	2
TCGA-05-4415	Lung Adenocarcinoma	2.99	DECEASED	MALE	Primary Tumor	3510.22	926.222	0.263864	2	1	2
TCGA-05-4417	Lung Adenocarcinoma	14.95	LIVING	FEMALE	Primary Tumor	2991.36	520.375	0.173959	2	1	1
TCGA-05-4418	Lung Adenocarcinoma	9	DECEASED	MALE	Primary Tumor	6630	607.561	0.0916383	1	2	1
TCGA-05-4420	Lung Adenocarcinoma	29.96	LIVING	MALE	Primary Tumor	3670.52	366.29	0.0997923	1	1	1
TCGA-05-4422	Lung Adenocarcinoma	11.99	LIVING	MALE	Primary Tumor	12797.6	591.476	0.0462179	1	2	1
TCGA-05-4424	Lung Adenocarcinoma	29.99	LIVING	MALE	Primary Tumor	5736.89	559.581	0.0975407	1	2	1
TCGA-05-4425	Lung Adenocarcinoma	21.98	LIVING	FEMALE	Primary Tumor	9885.84	701.735	0.0709838	1	2	1
TCGA-05-4426	Lung Adenocarcinoma	25.99	LIVING	MALE	Primary Tumor	2197.26	623.342	0.283691	2	1	1
TCGA-05-4427	Lung Adenocarcinoma	25.99	LIVING	FEMALE	Primary Tumor	1955.1	609.99	0.312	2	1	1
TCGA-05-4430	Lung Adenocarcinoma	25	LIVING	FEMALE	Primary Tumor	3198.41	435.407	0.136132	1	1	1
TCGA-05-4432	Lung Adenocarcinoma	25	LIVING	MALE	Primary Tumor	6751.95	980.675	0.145243	2	2	2
TCGA-05-4433	Lung Adenocarcinoma	23.98	LIVING	MALE	Primary Tumor	3825.62	590.083	0.154245	2	1	1
TCGA-05-4434	Lung Adenocarcinoma	15.01	DECEASED	FEMALE	Primary Tumor	3703.14	419.399	0.113255	1	1	1
TCGA-05-5420	Lung Adenocarcinoma	15.01	LIVING	MALE	Primary Tumor	4666.65	375.91	0.0805524	1	1	1
TCGA-05-5423	Lung Adenocarcinoma	4.96	LIVING	MALE	Primary Tumor	7715.02	435.165	0.0564049	1	2	1
TCGA-05-5425	Lung Adenocarcinoma	28.98	LIVING	MALE	Primary Tumor	4734.16	1444	0.305018	2	1	2
TCGA-05-5428	Lung Adenocarcinoma	22.01	LIVING	MALE	Primary Tumor	3430.56	613.909	0.178953	2	1	1
TCGA-05-5429	Lung Adenocarcinoma	9.03	DECEASED	MALE	Primary Tumor	8289.25	635.731	0.0766934	1	2	1
TCGA-05-5715	Lung Adenocarcinoma	2.04	LIVING	FEMALE	Primary Tumor	6828.81	582.471	0.0852961	1	2	1
TCGA-35-3615	Lung Adenocarcinoma	0.46	LIVING	MALE	Primary Tumor	4119.23	712.476	0.172963	2	1	2
TCGA-35-4122	Lung Adenocarcinoma	7.39	LIVING	MALE	Primary Tumor	3444.22	263.819	0.0765976	1	1	1
TCGA-35-4123	Lung Adenocarcinoma	5.98	LIVING	MALE	Primary Tumor	1894.32	418.032	0.220677	2	1	1
TCGA-35-5375	Lung Adenocarcinoma	8.67	LIVING	MALE	Primary Tumor	5504.99	936.737	0.170161	2	2	2
TCGA-38-4625	Lung Adenocarcinoma	97.67	LIVING	FEMALE	Primary Tumor	4855.25	423.543	0.0872339	1	1	1
TCGA-38-4626	Lung Adenocarcinoma	120.7	LIVING	FEMALE	Primary Tumor	6467.06	438.211	0.0677604	1	2	1
TCGA-38-4627	Lung Adenocarcinoma	37.68	DECEASED	FEMALE	Primary Tumor	4508.21	592.485	0.131423	1	1	1
TCGA-38-4628	Lung Adenocarcinoma	49.01	DECEASED	FEMALE	Primary Tumor	7810.68	567.32	0.0726338	1	2	1
TCGA-38-4629	Lung Adenocarcinoma	28.38	DECEASED	MALE	Primary Tumor	3377.27	540.81	0.160132	2	1	1
TCGA-38-4630	Lung Adenocarcinoma	35.25	DECEASED	FEMALE	Primary Tumor	3103.7	1768.23	0.569715	2	1	2
TCGA-38-4631	Lung Adenocarcinoma	11.63	DECEASED	FEMALE	Primary Tumor	5093.87	1304.27	0.256047	2	2	2
TCGA-38-4632	Lung Adenocarcinoma	44.58	DECEASED	MALE	Primary Tumor	4053.53	779.966	0.192417	2	1	2
TCGA-38-6178	Lung Adenocarcinoma	14.72	LIVING	FEMALE	Primary Tumor	4632.61	652.886	0.140933	2	1	1
TCGA-38-7271	Lung Adenocarcinoma	26.28	DECEASED	FEMALE	Primary Tumor	5278.66	583.144	0.110472	1	2	1
TCGA-38-A44F	Lung Adenocarcinoma	4.37	LIVING	MALE	Primary Tumor	8426.94	752.854	0.0893389	1	2	2
TCGA-44-2655	Lung Adenocarcinoma	43.5	LIVING	FEMALE	Primary Tumor	16215.2	427.295	0.0263515	1	2	1
TCGA-44-2656	Lung Adenocarcinoma	46.94	LIVING	MALE	Primary Tumor	7127.23	531.636	0.0745923	1	2	1
TCGA-44-2657	Lung Adenocarcinoma	44.38	LIVING	FEMALE	Primary Tumor	4716.78	775.168	0.164343	2	1	2
TCGA-44-2659	Lung Adenocarcinoma	44.91	LIVING	FEMALE	Primary Tumor	6596.6	720.824	0.109272	1	2	2
TCGA-44-2661	Lung Adenocarcinoma	38.07	LIVING	FEMALE	Primary Tumor	5464.94	608.549	0.111355	1	2	1
TCGA-44-2662	Lung Adenocarcinoma	42.05	LIVING	MALE	Primary Tumor	3987.79	797.199	0.19991	2	1	2
TCGA-44-2664	Lung Adenocarcinoma	41.1	LIVING	FEMALE	Primary Tumor	0	0	0	1	1	1
TCGA-44-2665	Lung Adenocarcinoma	42.74	LIVING	FEMALE	Primary Tumor	3003.32	568.311	0.189228	2	1	1
TCGA-44-2666	Lung Adenocarcinoma	3.19	DECEASED	MALE	Primary Tumor	5681.99	764.467	0.134542	1	2	2
TCGA-44-2668	Lung Adenocarcinoma	25	DECEASED	MALE	Primary Tumor	2981.1	662.163	0.22212	2	1	1
TCGA-44-3396	Lung Adenocarcinoma	37.12	LIVING	FEMALE	Primary Tumor	2125.53	748.937	0.352353	2	1	2
TCGA-44-3398	Lung Adenocarcinoma	38.21	LIVING	FEMALE	Primary Tumor	3896.36	481.799	0.123654	1	1	1
TCGA-44-3917	Lung Adenocarcinoma	38.86	LIVING	FEMALE	Primary Tumor	0	0	0	1	1	1
TCGA-44-3918	Lung Adenocarcinoma	34.03	LIVING	FEMALE	Primary Tumor	2159.04	570.175	0.264088	2	1	1
TCGA-44-3919	Lung Adenocarcinoma	33.71	DECEASED	FEMALE	Primary Tumor	3057.89	730.081	0.238754	2	1	2
TCGA-44-4112	Lung Adenocarcinoma	26.54	DECEASED	FEMALE	Primary Tumor	4871.49	481.526	0.0988458	1	1	1
TCGA-44-5643	Lung Adenocarcinoma	33.28	LIVING	MALE	Primary Tumor	3523.38	811.831	0.230413	2	1	2
TCGA-44-5644	Lung Adenocarcinoma	28.35	LIVING	FEMALE	Primary Tumor	2008.98	873.15	0.434624	2	1	2
TCGA-44-5645	Lung Adenocarcinoma	27.99	LIVING	FEMALE	Primary Tumor	11961	728.629	0.0609171	1	2	2
TCGA-44-6144	Lung Adenocarcinoma	23.75	LIVING	MALE	Primary Tumor	0	0	0	1	1	1
TCGA-44-6145	Lung Adenocarcinoma	19.55	LIVING	FEMALE	Primary Tumor	6674.04	792.167	0.118694	1	2	2
TCGA-44-6146	Lung Adenocarcinoma	23.92	LIVING	MALE	Primary Tumor	10908.4	434.567	0.0398378	1	2	1
TCGA-44-6147	Lung Adenocarcinoma	27.76	LIVING	FEMALE	Primary Tumor	6157.92	801.639	0.13018	1	2	2
TCGA-44-6148	Lung Adenocarcinoma	23.13	LIVING	MALE	Primary Tumor	7143.43	836.213	0.11706	1	2	2
TCGA-44-6774	Lung Adenocarcinoma	21.62	LIVING	FEMALE	Primary Tumor	1584.57	610.595	0.385337	2	1	1
TCGA-44-6775	Lung Adenocarcinoma	23.16	LIVING	FEMALE	Primary Tumor	5144.88	851.085	0.165424	2	2	2
TCGA-44-6776	Lung Adenocarcinoma	85.94	LIVING	FEMALE	Primary Tumor	8628.59	1224.86	0.141953	2	2	2
TCGA-44-6777	Lung Adenocarcinoma	32.42	DECEASED	FEMALE	Primary Tumor	3204.1	620.2	0.193564	2	1	1
TCGA-44-6778	Lung Adenocarcinoma	61.24	LIVING	MALE	Primary Tumor	3835.03	619.289	0.161482	2	1	1
TCGA-44-6779	Lung Adenocarcinoma	16.43	DECEASED	FEMALE	Primary Tumor	1199.44	486.95	0.40598	2	1	1
TCGA-44-7659	Lung Adenocarcinoma	22.7	LIVING	MALE	Primary Tumor	11578.5	834.828	0.0721017	1	2	2
TCGA-44-7660	Lung Adenocarcinoma	19.45	LIVING	MALE	Primary Tumor	7222.79	900.431	0.124665	1	2	2
TCGA-44-7661	Lung Adenocarcinoma	18.3	DECEASED	FEMALE	Primary Tumor	3792.32	607.745	0.160257	2	1	1
TCGA-44-7662	Lung Adenocarcinoma	7.16	LIVING	MALE	Primary Tumor	1332.15	692.564	0.519884	2	1	1
TCGA-44-7667	Lung Adenocarcinoma	36.04	LIVING	FEMALE	Primary Tumor	1134.99	1408.66	1.24113	2	1	2
TCGA-44-7669	Lung Adenocarcinoma	18.86	DECEASED	MALE	Primary Tumor	1973.52	727.457	0.368609	2	1	2
TCGA-44-7670	Lung Adenocarcinoma	28.98	LIVING	FEMALE	Primary Tumor	2989.41	685.37	0.229266	2	1	1
TCGA-44-7671	Lung Adenocarcinoma	29.2	LIVING	MALE	Primary Tumor	17191.7	557.7	0.0324402	1	2	1
TCGA-44-7672	Lung Adenocarcinoma	23.62	LIVING	FEMALE	Primary Tumor	5769.23	1034.36	0.179289	2	2	2
TCGA-44-8117	Lung Adenocarcinoma	12.65	LIVING	FEMALE	Primary Tumor	1270.41	512.502	0.403413	2	1	1
TCGA-44-8119	Lung Adenocarcinoma	9.36	LIVING	MALE	Primary Tumor	5524.56	712.04	0.128886	1	2	2
TCGA-44-8120	Lung Adenocarcinoma	8.54	LIVING	MALE	Primary Tumor	2663.82	470.135	0.176489	2	1	1
TCGA-44-A479	Lung Adenocarcinoma	15.97	LIVING	FEMALE	Primary Tumor	4508.51	740.068	0.164149	2	1	2
TCGA-44-A47A	Lung Adenocarcinoma	15.31	LIVING	FEMALE	Primary Tumor	7330.09	822.927	0.112267	1	2	2
TCGA-44-A47B	Lung Adenocarcinoma	9.43	LIVING	MALE	Primary Tumor	6309	993.283	0.157439	2	2	2
TCGA-44-A47F	Lung Adenocarcinoma	11.07	LIVING	MALE	Primary Tumor	0	0	0	1	1	1
TCGA-44-A47G	Lung Adenocarcinoma	11.53	LIVING	FEMALE	Primary Tumor	6595.51	718.067	0.108872	1	2	2
TCGA-44-A4SS	Lung Adenocarcinoma	13.63	LIVING	MALE	Primary Tumor	5847.49	847.935	0.145009	2	2	2
TCGA-44-A4SU	Lung Adenocarcinoma	13.44	DECEASED	FEMALE	Primary Tumor	2555.23	694.448	0.271775	2	1	1
TCGA-49-4486	Lung Adenocarcinoma	76.15	DECEASED	MALE	Primary Tumor	21352.9	691.247	0.0323726	1	2	1
TCGA-49-4487	Lung Adenocarcinoma	28.09	DECEASED	FEMALE	Primary Tumor	5068.24	1488.63	0.293717	2	1	2
TCGA-49-4488	Lung Adenocarcinoma	28.55	DECEASED	FEMALE	Primary Tumor	3204.55	482.113	0.150447	2	1	1
TCGA-49-4490	Lung Adenocarcinoma	12.65	DECEASED	FEMALE	Primary Tumor	5058.5	794.721	0.157106	2	1	2
TCGA-49-4494	Lung Adenocarcinoma	35.51	DECEASED	MALE	Primary Tumor	4956.34	565.344	0.114065	1	1	1
TCGA-49-4501	Lung Adenocarcinoma	46.68	DECEASED	FEMALE	Primary Tumor	8105.94	467.9	0.057723	1	2	1
TCGA-49-4505	Lung Adenocarcinoma	14.06	DECEASED	FEMALE	Primary Tumor	4624.47	426.607	0.0922498	1	1	1
TCGA-49-4506	Lung Adenocarcinoma	32.82	DECEASED	FEMALE	Primary Tumor	1963.59	306.835	0.156263	2	1	1
TCGA-49-4507	Lung Adenocarcinoma	8.8	DECEASED	FEMALE	Primary Tumor	5996.89	671.74	0.112015	1	2	1
TCGA-49-4510	Lung Adenocarcinoma	29.43	DECEASED	FEMALE	Primary Tumor	2799.17	692.529	0.247405	2	1	1
TCGA-49-4512	Lung Adenocarcinoma	29.73	DECEASED	FEMALE	Primary Tumor	16988.5	757.11	0.0445661	1	2	2
TCGA-49-4514	Lung Adenocarcinoma	55.85	LIVING	FEMALE	Primary Tumor	36435.9	1721.49	0.0472471	1	2	2
TCGA-49-6742	Lung Adenocarcinoma	16.03	DECEASED	MALE	Primary Tumor	5900.82	751.678	0.127385	1	2	2
TCGA-49-6743	Lung Adenocarcinoma	53.25	LIVING	FEMALE	Primary Tumor	2978.3	476.397	0.159956	2	1	1
TCGA-49-6744	Lung Adenocarcinoma	55.29	LIVING	FEMALE	Primary Tumor	6008.66	736.253	0.122532	1	2	2
TCGA-49-6745	Lung Adenocarcinoma	17.15	LIVING	MALE	Primary Tumor	4167.08	531.204	0.127476	1	1	1
TCGA-49-6761	Lung Adenocarcinoma	11.63	LIVING	FEMALE	Primary Tumor	2480.66	523.556	0.211055	2	1	1
TCGA-49-6767	Lung Adenocarcinoma	22.24	LIVING	FEMALE	Primary Tumor	2666.86	506.509	0.189927	2	1	1
TCGA-49-AAQV	Lung Adenocarcinoma	22.24	DECEASED	FEMALE	Primary Tumor	2990.31	657.041	0.219724	2	1	1
TCGA-49-AAR0	Lung Adenocarcinoma	156.54	LIVING	MALE	Primary Tumor	5261.77	898.364	0.170734	2	2	2
TCGA-49-AAR2	Lung Adenocarcinoma	73.06	LIVING	MALE	Primary Tumor	8616.59	605.086	0.0702233	1	2	1
TCGA-49-AAR3	Lung Adenocarcinoma	62.19	LIVING	MALE	Primary Tumor	4211.67	714.286	0.169597	2	1	2
TCGA-49-AAR4	Lung Adenocarcinoma	28.88	DECEASED	MALE	Primary Tumor	2417.4	1224.46	0.506521	2	1	2
TCGA-49-AAR9	Lung Adenocarcinoma	8.54	DECEASED	MALE	Primary Tumor	1176.69	1046.81	0.889626	2	1	2
TCGA-49-AARE	Lung Adenocarcinoma	40.37	DECEASED	FEMALE	Primary Tumor	10870.7	2279.47	0.209689	2	2	2
TCGA-49-AARN	Lung Adenocarcinoma	37.29	DECEASED	FEMALE	Primary Tumor	4245.52	995.522	0.234488	2	1	2
TCGA-49-AARO	Lung Adenocarcinoma	123.49	LIVING	FEMALE	Primary Tumor	2939.18	841.741	0.286387	2	1	2
TCGA-49-AARQ	Lung Adenocarcinoma	221.16	LIVING	FEMALE	Primary Tumor	6525.28	1996.63	0.305984	2	2	2
TCGA-49-AARR	Lung Adenocarcinoma	163.99	LIVING	MALE	Primary Tumor	6287.54	998.087	0.15874	2	2	2
TCGA-4B-A93V	Lung Adenocarcinoma	9.86	DECEASED	FEMALE	Primary Tumor	5088.12	797.184	0.156675	2	2	2
TCGA-50-5044	Lung Adenocarcinoma	20.5	DECEASED	FEMALE	Primary Tumor	4245.65	802.457	0.189007	2	1	2
TCGA-50-5045	Lung Adenocarcinoma	71.42	DECEASED	FEMALE	Primary Tumor	5467.43	690.778	0.126344	1	2	1
TCGA-50-5049	Lung Adenocarcinoma	101.64	LIVING	MALE	Primary Tumor	4215.4	840.96	0.199497	2	1	2
TCGA-50-5051	Lung Adenocarcinoma	15.7	DECEASED	FEMALE	Primary Tumor	10677	642.913	0.0602147	1	2	1
TCGA-50-5055	Lung Adenocarcinoma	60.12	DECEASED	FEMALE	Primary Tumor	4802.33	720.93	0.150121	2	1	2
TCGA-50-5066	Lung Adenocarcinoma	47.37	LIVING	MALE	Primary Tumor	1979.09	576.655	0.291373	2	1	1
TCGA-50-5066	Lung Adenocarcinoma	47.37	LIVING	MALE	Recurrent Tumor	2956.77	725.546	0.245385	2	1	2
TCGA-50-5068	Lung Adenocarcinoma	49.24	DECEASED	FEMALE	Primary Tumor	3703.33	345.45	0.093281	1	1	1
TCGA-50-5072	Lung Adenocarcinoma	8.21	DECEASED	MALE	Primary Tumor	4571.36	1095.61	0.239669	2	1	2
TCGA-50-5930	Lung Adenocarcinoma	9.26	DECEASED	MALE	Primary Tumor	10098.5	994.711	0.0985008	1	2	2
TCGA-50-5931	Lung Adenocarcinoma	14.26	DECEASED	FEMALE	Primary Tumor	2426.77	1156.57	0.476587	2	1	2
TCGA-50-5932	Lung Adenocarcinoma	40.57	DECEASED	MALE	Primary Tumor	5234	1376.14	0.262924	2	2	2
TCGA-50-5933	Lung Adenocarcinoma	78.61	DECEASED	MALE	Primary Tumor	2150.76	394.433	0.183393	2	1	1
TCGA-50-5935	Lung Adenocarcinoma	21.45	DECEASED	FEMALE	Primary Tumor	6773.83	653.191	0.0964286	1	2	1
TCGA-50-5936	Lung Adenocarcinoma	8.44	DECEASED	MALE	Primary Tumor	1494.15	697.368	0.466732	2	1	1
TCGA-50-5939	Lung Adenocarcinoma	15.11	DECEASED	MALE	Primary Tumor	3888.49	347.529	0.0893737	1	1	1
TCGA-50-5941	Lung Adenocarcinoma	48.42	LIVING	FEMALE	Primary Tumor	3739.1	542.308	0.145037	2	1	1
TCGA-50-5942	Lung Adenocarcinoma	60.68	LIVING	FEMALE	Primary Tumor	9469.47	1072.76	0.113287	1	2	2
TCGA-50-5944	Lung Adenocarcinoma	57.49	LIVING	FEMALE	Primary Tumor	9827.11	510.444	0.0519424	1	2	1
TCGA-50-5946	Lung Adenocarcinoma	53.12	LIVING	MALE	Primary Tumor	1042.78	1149.57	1.10241	2	1	2
TCGA-50-5946	Lung Adenocarcinoma	53.12	LIVING	MALE	Recurrent Tumor	1576.75	842.836	0.534539	2	1	2
TCGA-50-6590	Lung Adenocarcinoma	42.31	DECEASED	FEMALE	Primary Tumor	1464.13	652.717	0.445806	2	1	1
TCGA-50-6591	Lung Adenocarcinoma	3.91	DECEASED	FEMALE	Primary Tumor	1295.1	802.867	0.619926	2	1	2
TCGA-50-6592	Lung Adenocarcinoma	25.53	DECEASED	FEMALE	Primary Tumor	6510.77	938.49	0.144144	2	2	2
TCGA-50-6593	Lung Adenocarcinoma	11.04	DECEASED	FEMALE	Primary Tumor	6427.2	690.827	0.107485	1	2	1
TCGA-50-6594	Lung Adenocarcinoma	12.16	DECEASED	FEMALE	Primary Tumor	6194.37	435.916	0.0703729	1	2	1
TCGA-50-6595	Lung Adenocarcinoma	6.21	DECEASED	FEMALE	Primary Tumor	1254.66	701.608	0.5592	2	1	1
TCGA-50-6597	Lung Adenocarcinoma	41.66	DECEASED	FEMALE	Primary Tumor	6003.77	2096.14	0.349137	2	2	2
TCGA-50-6673	Lung Adenocarcinoma	0.72	DECEASED	FEMALE	Primary Tumor	5561.97	966.349	0.173742	2	2	2
TCGA-50-7109	Lung Adenocarcinoma	10.12	DECEASED	MALE	Primary Tumor	3093.68	572.362	0.18501	2	1	1
TCGA-50-8457	Lung Adenocarcinoma	36.96	LIVING	FEMALE	Primary Tumor	14322.7	758.544	0.052961	1	2	2
TCGA-50-8459	Lung Adenocarcinoma	36.76	LIVING	MALE	Primary Tumor	7430.7	866.104	0.116557	1	2	2
TCGA-50-8460	Lung Adenocarcinoma	27.23	LIVING	MALE	Primary Tumor	22775.7	865.551	0.0380033	1	2	2
TCGA-53-7624	Lung Adenocarcinoma	34.26	DECEASED	FEMALE	Primary Tumor	517.347	1398.77	2.70374	2	1	2
TCGA-53-7626	Lung Adenocarcinoma	30.52	DECEASED	FEMALE	Primary Tumor	4926.51	779.921	0.158311	2	1	2
TCGA-53-7813	Lung Adenocarcinoma	13.93	LIVING	FEMALE	Primary Tumor	4113.05	578.623	0.14068	2	1	1
TCGA-53-A4EZ	Lung Adenocarcinoma	35.18	LIVING	MALE	Primary Tumor	5711.42	801.81	0.140387	2	2	2
TCGA-55-1592	Lung Adenocarcinoma	23.03	DECEASED	MALE	Primary Tumor	4166.91	569.175	0.136594	2	1	1
TCGA-55-1594	Lung Adenocarcinoma	38.7	LIVING	MALE	Primary Tumor	3065.64	804.638	0.26247	2	1	2
TCGA-55-1595	Lung Adenocarcinoma	48.59	LIVING	FEMALE	Primary Tumor	2797.16	768.494	0.274741	2	1	2
TCGA-55-1596	Lung Adenocarcinoma	67.84	LIVING	MALE	Primary Tumor	4573.12	489.047	0.106939	1	1	1
TCGA-55-5899	Lung Adenocarcinoma	30.55	LIVING	MALE	Primary Tumor	3970.85	500.643	0.126079	1	1	1
TCGA-55-6543	Lung Adenocarcinoma	14.29	LIVING	FEMALE	Primary Tumor	4749.72	605.909	0.127567	1	1	1
TCGA-55-6642	Lung Adenocarcinoma	80.45	LIVING	MALE	Primary Tumor	2812.58	711.009	0.252796	2	1	1
TCGA-55-6712	Lung Adenocarcinoma	5.62	DECEASED	MALE	Primary Tumor	1750.39	550.303	0.314388	2	1	1
TCGA-55-6968	Lung Adenocarcinoma	42.48	DECEASED	MALE	Primary Tumor	1287.35	872.925	0.678079	2	1	2
TCGA-55-6969	Lung Adenocarcinoma	40.7	LIVING	MALE	Primary Tumor	3774.78	835.467	0.221329	2	1	2
TCGA-55-6970	Lung Adenocarcinoma	15.24	DECEASED	FEMALE	Primary Tumor	4862.19	552.843	0.113702	1	1	1
TCGA-55-6971	Lung Adenocarcinoma	45.99	LIVING	FEMALE	Primary Tumor	3587.61	1066.8	0.297356	2	1	2
TCGA-55-6972	Lung Adenocarcinoma	53.61	DECEASED	MALE	Primary Tumor	8900.68	1086.76	0.122098	1	2	2
TCGA-55-6975	Lung Adenocarcinoma	3.88	DECEASED	MALE	Primary Tumor	2618.61	592.624	0.226312	2	1	1
TCGA-55-6978	Lung Adenocarcinoma	5.78	DECEASED	MALE	Primary Tumor	3118.73	588.657	0.188749	2	1	1
TCGA-55-6979	Lung Adenocarcinoma	7.79	DECEASED	FEMALE	Primary Tumor	4279.59	1470.69	0.343652	2	1	2
TCGA-55-6980	Lung Adenocarcinoma	69.28	LIVING	MALE	Primary Tumor	5671.97	578.249	0.101949	1	2	1
TCGA-55-6981	Lung Adenocarcinoma	45.3	DECEASED	FEMALE	Primary Tumor	1778.07	528.947	0.297484	2	1	1
TCGA-55-6982	Lung Adenocarcinoma	32.69	DECEASED	FEMALE	Primary Tumor	4850.89	427.748	0.0881794	1	1	1
TCGA-55-6983	Lung Adenocarcinoma	92.74	LIVING	MALE	Primary Tumor	10925.9	807.092	0.0738697	1	2	2
TCGA-55-6984	Lung Adenocarcinoma	24.97	DECEASED	FEMALE	Primary Tumor	2940.59	504.57	0.171588	2	1	1
TCGA-55-6985	Lung Adenocarcinoma	40.51	LIVING	FEMALE	Primary Tumor	2823.88	489.552	0.173362	2	1	1
TCGA-55-6986	Lung Adenocarcinoma	107.13	LIVING	FEMALE	Primary Tumor	2993.46	905.523	0.302501	2	1	2
TCGA-55-6987	Lung Adenocarcinoma	70.2	LIVING	MALE	Primary Tumor	4614.05	590.042	0.127879	1	1	1
TCGA-55-7227	Lung Adenocarcinoma	31.27	DECEASED	MALE	Primary Tumor	3866.62	767.795	0.19857	2	1	2
TCGA-55-7281	Lung Adenocarcinoma	28.65	LIVING	FEMALE	Primary Tumor	6316.81	811.396	0.12845	1	2	2
TCGA-55-7283	Lung Adenocarcinoma	20.01	LIVING	FEMALE	Primary Tumor	4023.56	751.378	0.186745	2	1	2
TCGA-55-7284	Lung Adenocarcinoma	7.98	DECEASED	MALE	Primary Tumor	9064.45	607.434	0.0670128	1	2	1
TCGA-55-7570	Lung Adenocarcinoma	27.07	LIVING	MALE	Primary Tumor	2058.82	470.152	0.22836	2	1	1
TCGA-55-7573	Lung Adenocarcinoma	16	LIVING	FEMALE	Primary Tumor	11806.2	719.776	0.0609657	1	2	2
TCGA-55-7574	Lung Adenocarcinoma	32.69	DECEASED	FEMALE	Primary Tumor	3712.64	635.047	0.17105	2	1	1
TCGA-55-7576	Lung Adenocarcinoma	22.01	LIVING	MALE	Primary Tumor	3648.46	866.353	0.237457	2	1	2
TCGA-55-7724	Lung Adenocarcinoma	23.16	LIVING	FEMALE	Primary Tumor	4618.24	326.653	0.0707312	1	1	1
TCGA-55-7725	Lung Adenocarcinoma	14.52	LIVING	FEMALE	Primary Tumor	7988.45	484.244	0.060618	1	2	1
TCGA-55-7726	Lung Adenocarcinoma	21.42	LIVING	FEMALE	Primary Tumor	1397.52	428.571	0.306667	2	1	1
TCGA-55-7727	Lung Adenocarcinoma	3.91	LIVING	MALE	Primary Tumor	2870.64	388.073	0.135187	1	1	1
TCGA-55-7728	Lung Adenocarcinoma	23.13	LIVING	FEMALE	Primary Tumor	8182.26	954.992	0.116715	1	2	2
TCGA-55-7815	Lung Adenocarcinoma	25.39	LIVING	MALE	Primary Tumor	4942.89	277.555	0.0561524	1	1	1
TCGA-55-7816	Lung Adenocarcinoma	15.37	DECEASED	FEMALE	Primary Tumor	4277.42	461.075	0.107793	1	1	1
TCGA-55-7903	Lung Adenocarcinoma	18.63	LIVING	MALE	Primary Tumor	5881.41	553.562	0.0941206	1	2	1
TCGA-55-7907	Lung Adenocarcinoma	11.27	DECEASED	MALE	Primary Tumor	2845.19	806.88	0.283594	2	1	2
TCGA-55-7910	Lung Adenocarcinoma	34.17	LIVING	FEMALE	Primary Tumor	10544.4	644.444	0.061117	1	2	1
TCGA-55-7911	Lung Adenocarcinoma	17.64	LIVING	FEMALE	Primary Tumor	4182.37	499.009	0.119312	1	1	1
TCGA-55-7913	Lung Adenocarcinoma	18.43	DECEASED	FEMALE	Primary Tumor	1299.66	757.013	0.582469	2	1	2
TCGA-55-7914	Lung Adenocarcinoma	6.14	DECEASED	FEMALE	Primary Tumor	7847.08	713.643	0.0909438	1	2	2
TCGA-55-7994	Lung Adenocarcinoma	19.81	LIVING	MALE	Primary Tumor	1778.09	466.685	0.262464	2	1	1
TCGA-55-7995	Lung Adenocarcinoma	29.2	LIVING	FEMALE	Primary Tumor	7989.25	1318.06	0.164979	2	2	2
TCGA-55-8085	Lung Adenocarcinoma	29.7	LIVING	MALE	Primary Tumor	11391.4	471.468	0.0413879	1	2	1
TCGA-55-8087	Lung Adenocarcinoma	15.18	LIVING	FEMALE	Primary Tumor	11105.1	825.829	0.0743651	1	2	2
TCGA-55-8089	Lung Adenocarcinoma	23.06	DECEASED	MALE	Primary Tumor	3495.44	706.489	0.202118	2	1	1
TCGA-55-8090	Lung Adenocarcinoma	19.65	DECEASED	MALE	Primary Tumor	2457.42	1015.79	0.413359	2	1	2
TCGA-55-8091	Lung Adenocarcinoma	19.71	LIVING	MALE	Primary Tumor	5746.98	808.028	0.140601	2	2	2
TCGA-55-8092	Lung Adenocarcinoma	5.06	DECEASED	MALE	Primary Tumor	6764.13	935.99	0.138376	2	2	2
TCGA-55-8094	Lung Adenocarcinoma	17.77	LIVING	MALE	Primary Tumor	2356.73	723.588	0.307031	2	1	2
TCGA-55-8096	Lung Adenocarcinoma	23.62	DECEASED	FEMALE	Primary Tumor	4880.13	633.054	0.129721	1	1	1
TCGA-55-8097	Lung Adenocarcinoma	15.64	LIVING	FEMALE	Primary Tumor	10821.6	677.75	0.0626295	1	2	1
TCGA-55-8203	Lung Adenocarcinoma	17.97	LIVING	FEMALE	Primary Tumor	5092.31	844.404	0.16582	2	2	2
TCGA-55-8204	Lung Adenocarcinoma	16.92	LIVING	FEMALE	Primary Tumor	3372.32	535.408	0.158766	2	1	1
TCGA-55-8205	Lung Adenocarcinoma	19.68	LIVING	FEMALE	Primary Tumor	3722.54	611.721	0.164329	2	1	1
TCGA-55-8206	Lung Adenocarcinoma	29.17	LIVING	MALE	Primary Tumor	17190.2	777.318	0.0452187	1	2	2
TCGA-55-8207	Lung Adenocarcinoma	32.1	LIVING	MALE	Primary Tumor	6104.98	808.572	0.132445	1	2	2
TCGA-55-8208	Lung Adenocarcinoma	22.14	LIVING	FEMALE	Primary Tumor	5844.77	650.335	0.111268	1	2	1
TCGA-55-8299	Lung Adenocarcinoma	15.41	DECEASED	FEMALE	Primary Tumor	4685.29	699.858	0.149373	2	1	1
TCGA-55-8301	Lung Adenocarcinoma	17.54	LIVING	MALE	Primary Tumor	6052.9	1054.62	0.174234	2	2	2
TCGA-55-8302	Lung Adenocarcinoma	15.7	LIVING	MALE	Primary Tumor	4317.87	743.182	0.172117	2	1	2
TCGA-55-8505	Lung Adenocarcinoma	14.45	LIVING	MALE	Primary Tumor	10984.7	811.432	0.0738694	1	2	2
TCGA-55-8506	Lung Adenocarcinoma	0.36	LIVING	FEMALE	Primary Tumor	7518.58	488.739	0.0650041	1	2	1
TCGA-55-8507	Lung Adenocarcinoma	13.73	LIVING	MALE	Primary Tumor	7353.35	717.533	0.0975789	1	2	2
TCGA-55-8508	Lung Adenocarcinoma	20.27	LIVING	FEMALE	Primary Tumor	4090.19	965.517	0.236057	2	1	2
TCGA-55-8510	Lung Adenocarcinoma	17.71	LIVING	FEMALE	Primary Tumor	5160.95	862.301	0.167082	2	2	2
TCGA-55-8511	Lung Adenocarcinoma	18.13	LIVING	FEMALE	Primary Tumor	1779.83	618.976	0.347773	2	1	1
TCGA-55-8512	Lung Adenocarcinoma	19.94	DECEASED	MALE	Primary Tumor	11142.7	954.035	0.0856197	1	2	2
TCGA-55-8513	Lung Adenocarcinoma	25.99	LIVING	FEMALE	Primary Tumor	6525.96	770.03	0.117995	1	2	2
TCGA-55-8514	Lung Adenocarcinoma	17.08	LIVING	FEMALE	Primary Tumor	5123.23	409.677	0.0799647	1	2	1
TCGA-55-8614	Lung Adenocarcinoma	17.61	LIVING	MALE	Primary Tumor	4389.12	1433.29	0.326554	2	1	2
TCGA-55-8615	Lung Adenocarcinoma	14.65	LIVING	MALE	Primary Tumor	4874.33	1346.52	0.276248	2	1	2
TCGA-55-8616	Lung Adenocarcinoma	1.58	LIVING	FEMALE	Primary Tumor	7857.14	943.277	0.120053	1	2	2
TCGA-55-8619	Lung Adenocarcinoma	13.67	LIVING	FEMALE	Primary Tumor	11212.6	813.046	0.0725119	1	2	2
TCGA-55-8620	Lung Adenocarcinoma	12.32	DECEASED	MALE	Primary Tumor	1183.51	895.967	0.757042	2	1	2
TCGA-55-8621	Lung Adenocarcinoma	16.92	LIVING	FEMALE	Primary Tumor	10148.7	731.753	0.0721035	1	2	2
TCGA-55-A48X	Lung Adenocarcinoma	22.63	LIVING	FEMALE	Primary Tumor	3824.05	677.908	0.177275	2	1	1
TCGA-55-A48Y	Lung Adenocarcinoma	20.7	LIVING	MALE	Primary Tumor	8470.59	789.916	0.093254	1	2	2
TCGA-55-A48Z	Lung Adenocarcinoma	21.39	LIVING	FEMALE	Primary Tumor	2323.4	978.376	0.421096	2	1	2
TCGA-55-A490	Lung Adenocarcinoma	3.25	DECEASED	MALE	Primary Tumor	2774.96	366.058	0.131915	1	1	1
TCGA-55-A491	Lung Adenocarcinoma	20.57	LIVING	FEMALE	Primary Tumor	3329.8	715.193	0.214785	2	1	2
TCGA-55-A492	Lung Adenocarcinoma	19.58	LIVING	FEMALE	Primary Tumor	20742.4	855.383	0.0412384	1	2	2
TCGA-55-A493	Lung Adenocarcinoma	0.92	LIVING	FEMALE	Primary Tumor	2907.13	1310.32	0.450725	2	1	2
TCGA-55-A494	Lung Adenocarcinoma	15.8	LIVING	FEMALE	Primary Tumor	2473.15	601.769	0.243321	2	1	1
TCGA-55-A4DF	Lung Adenocarcinoma	20.17	DECEASED	MALE	Primary Tumor	3868.24	752.196	0.194454	2	1	2
TCGA-55-A4DG	Lung Adenocarcinoma	19.97	LIVING	MALE	Primary Tumor	4885.55	605.485	0.123934	1	1	1
TCGA-55-A57B	Lung Adenocarcinoma	17.94	LIVING	FEMALE	Primary Tumor	7165.73	601.552	0.0839484	1	2	1
TCGA-62-8394	Lung Adenocarcinoma	4.57	DECEASED	FEMALE	Primary Tumor	5860.07	1892.5	0.322949	2	2	2
TCGA-62-8395	Lung Adenocarcinoma	39.95	LIVING	FEMALE	Primary Tumor	5647.18	456.16	0.0807767	1	2	1
TCGA-62-8397	Lung Adenocarcinoma	42.35	LIVING	FEMALE	Primary Tumor	16502.2	551.825	0.0334395	1	2	1
TCGA-62-8398	Lung Adenocarcinoma	14.59	DECEASED	MALE	Primary Tumor	8805.54	741.646	0.0842249	1	2	2
TCGA-62-8399	Lung Adenocarcinoma	88.57	LIVING	MALE	Primary Tumor	2633.13	1085.85	0.412382	2	1	2
TCGA-62-8402	Lung Adenocarcinoma	49.21	DECEASED	FEMALE	Primary Tumor	1691.83	741.963	0.438556	2	1	2
TCGA-62-A46O	Lung Adenocarcinoma	47.77	DECEASED	FEMALE	Primary Tumor	881.828	2910.26	3.30025	2	1	2
TCGA-62-A46P	Lung Adenocarcinoma	19.51	DECEASED	MALE	Primary Tumor	8603.76	742.857	0.086341	1	2	2
TCGA-62-A46R	Lung Adenocarcinoma	56.67	DECEASED	FEMALE	Primary Tumor	6550.84	450.695	0.0687996	1	2	1
TCGA-62-A46S	Lung Adenocarcinoma	54.3	DECEASED	MALE	Primary Tumor	6270.64	807.064	0.128705	1	2	2
TCGA-62-A46U	Lung Adenocarcinoma	67.9	LIVING	FEMALE	Primary Tumor	12452.9	962.598	0.0772988	1	2	2
TCGA-62-A46V	Lung Adenocarcinoma	72.24	LIVING	FEMALE	Primary Tumor	18946.4	794.541	0.0419362	1	2	2
TCGA-62-A46Y	Lung Adenocarcinoma	13.6	DECEASED	FEMALE	Primary Tumor	6527.82	822.055	0.125931	1	2	2
TCGA-62-A470	Lung Adenocarcinoma	39.22	DECEASED	MALE	Primary Tumor	14576.4	337.438	0.0231497	1	2	1
TCGA-62-A471	Lung Adenocarcinoma	40.93	LIVING	MALE	Primary Tumor	9517.65	457.8	0.0481002	1	2	1
TCGA-62-A472	Lung Adenocarcinoma	29.89	LIVING	MALE	Primary Tumor	3956.56	599.421	0.1515	2	1	1
TCGA-64-1676	Lung Adenocarcinoma	56.77	LIVING	MALE	Primary Tumor	7699.8	266.06	0.0345541	1	2	1
TCGA-64-1677	Lung Adenocarcinoma	20.63	DECEASED	FEMALE	Primary Tumor	1567.83	692.56	0.441731	2	1	1
TCGA-64-1678	Lung Adenocarcinoma	39.06	LIVING	FEMALE	Primary Tumor	1498.48	797.94	0.5325	2	1	2
TCGA-64-1679	Lung Adenocarcinoma	81.73	LIVING	FEMALE	Primary Tumor	4252.47	427.162	0.10045	1	1	1
TCGA-64-1680	Lung Adenocarcinoma	36.99	LIVING	MALE	Primary Tumor	5691.33	599.402	0.105318	1	2	1
TCGA-64-1681	Lung Adenocarcinoma	38.34	DECEASED	FEMALE	Primary Tumor	15477	1038.76	0.0671166	1	2	2
TCGA-64-5774	Lung Adenocarcinoma	87.91	LIVING	MALE	Primary Tumor	2191.86	1000	0.456234	2	1	2
TCGA-64-5775	Lung Adenocarcinoma	2.04	DECEASED	MALE	Primary Tumor	1293.47	760.675	0.588088	2	1	2
TCGA-64-5778	Lung Adenocarcinoma	42.87	LIVING	MALE	Primary Tumor	3540.75	1434.36	0.4051	2	1	2
TCGA-64-5779	Lung Adenocarcinoma	28.38	LIVING	MALE	Primary Tumor	2087.56	652.21	0.312426	2	1	1
TCGA-64-5781	Lung Adenocarcinoma	51.22	LIVING	FEMALE	Primary Tumor	3105.47	887.46	0.285773	2	1	2
TCGA-64-5815	Lung Adenocarcinoma	28.45	LIVING	MALE	Primary Tumor	4444.62	656.716	0.147755	2	1	1
TCGA-67-3770	Lung Adenocarcinoma	20.04	LIVING	FEMALE	Primary Tumor	7395.68	364.662	0.0493074	1	2	1
TCGA-67-3771	Lung Adenocarcinoma	20.04	LIVING	FEMALE	Primary Tumor	7594.79	771.336	0.101561	1	2	2
TCGA-67-3772	Lung Adenocarcinoma	18.82	LIVING	FEMALE	Primary Tumor	10261.7	549.625	0.0535608	1	2	1
TCGA-67-3773	Lung Adenocarcinoma	14.03	LIVING	FEMALE	Primary Tumor	5719.42	613.566	0.107278	1	2	1
TCGA-67-3774	Lung Adenocarcinoma	12.65	LIVING	FEMALE	Primary Tumor	5767.84	801.533	0.138966	2	2	2
TCGA-67-4679	Lung Adenocarcinoma	14.72	LIVING	MALE	Primary Tumor	10577	634.055	0.0599468	1	2	1
TCGA-67-6215	Lung Adenocarcinoma	5.72	LIVING	FEMALE	Primary Tumor	14829.9	583.589	0.0393521	1	2	1
TCGA-67-6216	Lung Adenocarcinoma	4.63	LIVING	FEMALE	Primary Tumor	8399.59	928.835	0.110581	1	2	2
TCGA-67-6217	Lung Adenocarcinoma	13.86	LIVING	FEMALE	Primary Tumor	7075.26	650.442	0.0919318	1	2	1
TCGA-69-7760	Lung Adenocarcinoma	6.64	LIVING	MALE	Primary Tumor	2828.86	332.917	0.117686	1	1	1
TCGA-69-7761	Lung Adenocarcinoma	6.11	LIVING	MALE	Primary Tumor	7997.84	642.202	0.0802969	1	2	1
TCGA-69-7763	Lung Adenocarcinoma	22.67	LIVING	MALE	Primary Tumor	4592.88	1082.9	0.235779	2	1	2
TCGA-69-7764	Lung Adenocarcinoma	13.6	LIVING	MALE	Primary Tumor	6736.07	1372.68	0.20378	2	2	2
TCGA-69-7765	Lung Adenocarcinoma	5.42	LIVING	MALE	Primary Tumor	1915.73	375.78	0.196155	2	1	1
TCGA-69-7973	Lung Adenocarcinoma	7.56	LIVING	FEMALE	Primary Tumor	2275.41	959.031	0.421476	2	1	2
TCGA-69-7974	Lung Adenocarcinoma	6.04	LIVING	FEMALE	Primary Tumor	5265.17	546.679	0.103829	1	2	1
TCGA-69-7978	Lung Adenocarcinoma	4.4	LIVING	MALE	Primary Tumor	2817.42	724.277	0.257071	2	1	2
TCGA-69-7979	Lung Adenocarcinoma	13.4	LIVING	FEMALE	Primary Tumor	2985.21	959.119	0.32129	2	1	2
TCGA-69-7980	Lung Adenocarcinoma	13.5	LIVING	FEMALE	Primary Tumor	4421.34	1203.71	0.272249	2	1	2
TCGA-69-8253	Lung Adenocarcinoma	13.99	LIVING	FEMALE	Primary Tumor	11969.9	1132.56	0.0946175	1	2	2
TCGA-69-8254	Lung Adenocarcinoma	13.44	LIVING	MALE	Primary Tumor	5408.8	660.966	0.122202	1	2	1
TCGA-69-8255	Lung Adenocarcinoma	4.24	LIVING	MALE	Primary Tumor	4194.73	578.363	0.137879	2	1	1
TCGA-69-8453	Lung Adenocarcinoma	26.71	LIVING	MALE	Primary Tumor	8983.43	962.963	0.107193	1	2	2
TCGA-69-A59K	Lung Adenocarcinoma	19.42	LIVING	FEMALE	Primary Tumor	2781.67	616.236	0.221534	2	1	1
TCGA-71-6725	Lung Adenocarcinoma	8.41	LIVING	FEMALE	Primary Tumor	7582.22	648.701	0.0855556	1	2	1
TCGA-71-8520	Lung Adenocarcinoma	6.9	DECEASED	FEMALE	Primary Tumor	3045.39	729.108	0.239414	2	1	2
TCGA-73-4658	Lung Adenocarcinoma	52.56	DECEASED	FEMALE	Primary Tumor	4675.49	439.01	0.0938961	1	1	1
TCGA-73-4659	Lung Adenocarcinoma	23.36	DECEASED	MALE	Primary Tumor	3805.49	519.62	0.136545	2	1	1
TCGA-73-4662	Lung Adenocarcinoma	82.62	LIVING	FEMALE	Primary Tumor	5724.9	530.27	0.0926252	1	2	1
TCGA-73-4666	Lung Adenocarcinoma	26.28	LIVING	FEMALE	Primary Tumor	4506.82	568.446	0.12613	1	1	1
TCGA-73-4668	Lung Adenocarcinoma	15.34	LIVING	FEMALE	Primary Tumor	2588.68	528.659	0.204219	2	1	1
TCGA-73-4670	Lung Adenocarcinoma	4.3	LIVING	FEMALE	Primary Tumor	2010.39	548.039	0.272604	2	1	1
TCGA-73-4675	Lung Adenocarcinoma	30.29	DECEASED	MALE	Primary Tumor	13540.6	950.124	0.0701686	1	2	2
TCGA-73-4676	Lung Adenocarcinoma	9.23	DECEASED	MALE	Primary Tumor	5301.32	597.889	0.112781	1	2	1
TCGA-73-4677	Lung Adenocarcinoma	1.25	DECEASED	MALE	Primary Tumor	11917	566.39	0.0475278	1	2	1
TCGA-73-7498	Lung Adenocarcinoma	39.06	LIVING	FEMALE	Primary Tumor	8697.74	670.482	0.077087	1	2	1
TCGA-73-7499	Lung Adenocarcinoma	50.3	DECEASED	FEMALE	Primary Tumor	6633.84	789.257	0.118974	1	2	2
TCGA-73-A9RS	Lung Adenocarcinoma	11.17	DECEASED	MALE	Primary Tumor	4478.87	2159.33	0.482115	2	1	2
TCGA-75-5122	Lung Adenocarcinoma	#NULL!	DECEASED	MALE	Primary Tumor	3304.42	771.737	0.233547	2	1	2
TCGA-75-5125	Lung Adenocarcinoma	66.59	DECEASED	MALE	Primary Tumor	2139.69	710.309	0.331968	2	1	1
TCGA-75-5126	Lung Adenocarcinoma	#NULL!	LIVING	FEMALE	Primary Tumor	6605.1	625	0.0946239	1	2	1
TCGA-75-5146	Lung Adenocarcinoma	77.79	LIVING	MALE	Primary Tumor	11509.6	676.825	0.0588054	1	2	1
TCGA-75-5147	Lung Adenocarcinoma	43.79	LIVING	FEMALE	Primary Tumor	4100.56	687.113	0.167566	2	1	1
TCGA-75-6203	Lung Adenocarcinoma	#NULL!	LIVING	FEMALE	Primary Tumor	10886.5	592.847	0.054457	1	2	1
TCGA-75-6205	Lung Adenocarcinoma	#NULL!	DECEASED	FEMALE	Primary Tumor	4532.2	738.136	0.162865	2	1	2
TCGA-75-6206	Lung Adenocarcinoma	85.09	LIVING	MALE	Primary Tumor	8690.37	779.106	0.0896517	1	2	2
TCGA-75-6207	Lung Adenocarcinoma	#NULL!	DECEASED	MALE	Primary Tumor	3405.71	440	0.129195	1	1	1
TCGA-75-6211	Lung Adenocarcinoma	#NULL!	DECEASED	FEMALE	Primary Tumor	6470.09	548.323	0.0847475	1	2	1
TCGA-75-6212	Lung Adenocarcinoma	49.8	DECEASED	FEMALE	Primary Tumor	22151.9	640.706	0.0289233	1	2	1
TCGA-75-6214	Lung Adenocarcinoma	36.63	DECEASED	FEMALE	Primary Tumor	1050.49	677.245	0.644695	2	1	1
TCGA-75-7025	Lung Adenocarcinoma	108.57	LIVING	MALE	Primary Tumor	15801.4	812.027	0.0513895	1	2	2
TCGA-75-7027	Lung Adenocarcinoma	100.49	LIVING	MALE	Primary Tumor	7450.49	683.555	0.0917463	1	2	1
TCGA-75-7030	Lung Adenocarcinoma	#NULL!	LIVING	MALE	Primary Tumor	6652.08	687.5	0.103351	1	2	1
TCGA-75-7031	Lung Adenocarcinoma	#NULL!	LIVING	FEMALE	Primary Tumor	6239.78	832.258	0.133379	1	2	2
TCGA-78-7143	Lung Adenocarcinoma	162.98	DECEASED	FEMALE	Primary Tumor	2846.93	666.507	0.234114	2	1	1
TCGA-78-7145	Lung Adenocarcinoma	27.14	DECEASED	FEMALE	Primary Tumor	3602.67	508.016	0.141011	2	1	1
TCGA-78-7146	Lung Adenocarcinoma	5.68	DECEASED	FEMALE	Primary Tumor	1259.7	319.901	0.253949	2	1	1
TCGA-78-7147	Lung Adenocarcinoma	19.25	DECEASED	FEMALE	Primary Tumor	5364.8	1019.59	0.190053	2	2	2
TCGA-78-7148	Lung Adenocarcinoma	20.57	DECEASED	MALE	Primary Tumor	8342.46	913.587	0.10951	1	2	2
TCGA-78-7149	Lung Adenocarcinoma	129.43	LIVING	MALE	Primary Tumor	14771.4	580.094	0.0392713	1	2	1
TCGA-78-7150	Lung Adenocarcinoma	21.88	DECEASED	MALE	Primary Tumor	5686.75	912.22	0.160412	2	2	2
TCGA-78-7152	Lung Adenocarcinoma	39.91	DECEASED	MALE	Primary Tumor	8394.61	848.654	0.101095	1	2	2
TCGA-78-7153	Lung Adenocarcinoma	119.42	LIVING	FEMALE	Primary Tumor	6200.2	774.949	0.124988	1	2	2
TCGA-78-7154	Lung Adenocarcinoma	19.48	DECEASED	MALE	Primary Tumor	2284.27	651.287	0.285119	2	1	1
TCGA-78-7155	Lung Adenocarcinoma	38.47	DECEASED	MALE	Primary Tumor	935.764	376.736	0.402597	2	1	1
TCGA-78-7156	Lung Adenocarcinoma	32.06	DECEASED	MALE	Primary Tumor	16458.3	1133.08	0.0688456	1	2	2
TCGA-78-7158	Lung Adenocarcinoma	5.88	DECEASED	FEMALE	Primary Tumor	4888.8	765.975	0.15668	2	1	2
TCGA-78-7159	Lung Adenocarcinoma	64.85	LIVING	FEMALE	Primary Tumor	3784.02	645.179	0.170501	2	1	1
TCGA-78-7160	Lung Adenocarcinoma	22.9	DECEASED	MALE	Primary Tumor	7735.02	358.36	0.0463295	1	2	1
TCGA-78-7161	Lung Adenocarcinoma	9.56	DECEASED	FEMALE	Primary Tumor	4995.55	746.981	0.149529	2	1	2
TCGA-78-7162	Lung Adenocarcinoma	104.11	DECEASED	MALE	Primary Tumor	8509.7	572.631	0.0672916	1	2	1
TCGA-78-7163	Lung Adenocarcinoma	238.11	LIVING	MALE	Primary Tumor	10156	937.088	0.0922698	1	2	2
TCGA-78-7166	Lung Adenocarcinoma	8.48	DECEASED	MALE	Primary Tumor	8227.82	1114.13	0.13541	1	2	2
TCGA-78-7167	Lung Adenocarcinoma	88.07	DECEASED	MALE	Primary Tumor	9978.31	772.957	0.0774637	1	2	2
TCGA-78-7220	Lung Adenocarcinoma	26.51	DECEASED	FEMALE	Primary Tumor	5172.05	976.451	0.188794	2	2	2
TCGA-78-7535	Lung Adenocarcinoma	31.18	DECEASED	MALE	Primary Tumor	7863.94	998.629	0.126988	1	2	2
TCGA-78-7536	Lung Adenocarcinoma	8.02	DECEASED	MALE	Primary Tumor	5136.26	924.327	0.179961	2	2	2
TCGA-78-7537	Lung Adenocarcinoma	53.29	DECEASED	MALE	Primary Tumor	20707.9	686.163	0.0331353	1	2	1
TCGA-78-7539	Lung Adenocarcinoma	25.99	LIVING	FEMALE	Primary Tumor	5366.13	711.635	0.132616	1	2	1
TCGA-78-7540	Lung Adenocarcinoma	39.32	DECEASED	FEMALE	Primary Tumor	6768.52	963.712	0.142382	2	2	2
TCGA-78-7542	Lung Adenocarcinoma	10.55	DECEASED	MALE	Primary Tumor	713.937	892.7	1.25039	2	1	2
TCGA-78-7633	Lung Adenocarcinoma	50.2	DECEASED	MALE	Primary Tumor	5103.46	884.742	0.173361	2	2	2
TCGA-78-8640	Lung Adenocarcinoma	232	LIVING	MALE	Primary Tumor	10052.8	1055.58	0.105003	1	2	2
TCGA-78-8648	Lung Adenocarcinoma	39.72	DECEASED	FEMALE	Primary Tumor	5172.65	726.509	0.140452	2	2	2
TCGA-78-8655	Lung Adenocarcinoma	77.53	LIVING	FEMALE	Primary Tumor	5238.76	609.246	0.116296	1	2	1
TCGA-78-8660	Lung Adenocarcinoma	10.55	DECEASED	MALE	Primary Tumor	6632.87	900.055	0.135696	1	2	2
TCGA-78-8662	Lung Adenocarcinoma	110.41	DECEASED	FEMALE	Primary Tumor	2532.76	921.906	0.363993	2	1	2
TCGA-80-5607	Lung Adenocarcinoma	#NULL!	LIVING	FEMALE	Primary Tumor	3865.74	837.266	0.216586	2	1	2
TCGA-80-5608	Lung Adenocarcinoma	93.04	LIVING	FEMALE	Primary Tumor	7365.57	785.179	0.106601	1	2	2
TCGA-80-5611	Lung Adenocarcinoma	85.25	LIVING	MALE	Primary Tumor	10715.7	920.847	0.0859343	1	2	2
TCGA-83-5908	Lung Adenocarcinoma	27.07	LIVING	FEMALE	Primary Tumor	2457.38	1082.61	0.440556	2	1	2
TCGA-86-6562	Lung Adenocarcinoma	12.35	DECEASED	MALE	Primary Tumor	2885.17	595.471	0.20639	2	1	1
TCGA-86-6851	Lung Adenocarcinoma	5.88	LIVING	FEMALE	Primary Tumor	5350.04	731.985	0.136819	2	2	2
TCGA-86-7701	Lung Adenocarcinoma	31.11	LIVING	MALE	Primary Tumor	3369.86	566.913	0.16823	2	1	1
TCGA-86-7711	Lung Adenocarcinoma	34.36	DECEASED	MALE	Primary Tumor	8509.42	714.538	0.0839703	1	2	2
TCGA-86-7713	Lung Adenocarcinoma	38.01	LIVING	MALE	Primary Tumor	1509.53	874.166	0.579098	2	1	2
TCGA-86-7714	Lung Adenocarcinoma	20.53	DECEASED	FEMALE	Primary Tumor	8787.59	844.925	0.0961497	1	2	2
TCGA-86-7953	Lung Adenocarcinoma	32.75	LIVING	FEMALE	Primary Tumor	3942.39	689.563	0.17491	2	1	1
TCGA-86-7954	Lung Adenocarcinoma	19.88	LIVING	FEMALE	Primary Tumor	8141.91	782.187	0.0960692	1	2	2
TCGA-86-7955	Lung Adenocarcinoma	35.22	LIVING	MALE	Primary Tumor	9590.78	681.678	0.0710763	1	2	1
TCGA-86-8054	Lung Adenocarcinoma	37.71	LIVING	MALE	Primary Tumor	1445.34	975.106	0.674654	2	1	2
TCGA-86-8055	Lung Adenocarcinoma	4.07	DECEASED	MALE	Primary Tumor	2666.1	735.962	0.276045	2	1	2
TCGA-86-8056	Lung Adenocarcinoma	4.57	LIVING	FEMALE	Primary Tumor	3768.58	463.191	0.122909	1	1	1
TCGA-86-8073	Lung Adenocarcinoma	24.31	LIVING	MALE	Primary Tumor	3662.49	489.087	0.13354	1	1	1
TCGA-86-8074	Lung Adenocarcinoma	0.79	LIVING	FEMALE	Primary Tumor	4321.3	632.952	0.146473	2	1	1
TCGA-86-8075	Lung Adenocarcinoma	22.8	DECEASED	FEMALE	Primary Tumor	2992.14	879.303	0.293871	2	1	2
TCGA-86-8076	Lung Adenocarcinoma	32.62	LIVING	MALE	Primary Tumor	8680.57	727.344	0.0837899	1	2	2
TCGA-86-8278	Lung Adenocarcinoma	31.01	LIVING	FEMALE	Primary Tumor	3828.87	966.358	0.252387	2	1	2
TCGA-86-8279	Lung Adenocarcinoma	31.18	LIVING	MALE	Primary Tumor	5502.81	609.778	0.110812	1	2	1
TCGA-86-8280	Lung Adenocarcinoma	23.03	LIVING	FEMALE	Primary Tumor	5448.56	873.137	0.160251	2	2	2
TCGA-86-8281	Lung Adenocarcinoma	0	LIVING	MALE	Primary Tumor	20782.8	914.345	0.0439954	1	2	2
TCGA-86-8358	Lung Adenocarcinoma	21.45	LIVING	MALE	Primary Tumor	646.536	1241.35	1.92	2	1	2
TCGA-86-8359	Lung Adenocarcinoma	14.59	DECEASED	MALE	Primary Tumor	7294.05	706.561	0.0968682	1	2	1
TCGA-86-8585	Lung Adenocarcinoma	11.6	LIVING	MALE	Primary Tumor	5726.92	1416.02	0.247256	2	2	2
TCGA-86-8668	Lung Adenocarcinoma	13.9	LIVING	FEMALE	Primary Tumor	13879.5	834.077	0.0600944	1	2	2
TCGA-86-8669	Lung Adenocarcinoma	30.81	LIVING	MALE	Primary Tumor	10117.8	505.986	0.0500093	1	2	1
TCGA-86-8671	Lung Adenocarcinoma	27.56	LIVING	FEMALE	Primary Tumor	6048.77	849.153	0.140384	2	2	2
TCGA-86-8672	Lung Adenocarcinoma	0.62	DECEASED	MALE	Primary Tumor	7216.22	678.448	0.0940171	1	2	1
TCGA-86-8673	Lung Adenocarcinoma	28.32	LIVING	MALE	Primary Tumor	3177.72	1161.88	0.365633	2	1	2
TCGA-86-8674	Lung Adenocarcinoma	26.48	LIVING	MALE	Primary Tumor	25935.4	993.255	0.0382973	1	2	2
TCGA-86-A456	Lung Adenocarcinoma	29.43	LIVING	FEMALE	Primary Tumor	4457.19	373.799	0.0838641	1	1	1
TCGA-86-A4D0	Lung Adenocarcinoma	3.81	DECEASED	MALE	Primary Tumor	10032.6	676.594	0.0674397	1	2	1
TCGA-86-A4JF	Lung Adenocarcinoma	24.21	DECEASED	MALE	Primary Tumor	7424.06	513.806	0.0692083	1	2	1
TCGA-86-A4P7	Lung Adenocarcinoma	13.63	LIVING	FEMALE	Primary Tumor	7276.57	647.533	0.0889889	1	2	1
TCGA-86-A4P8	Lung Adenocarcinoma	26.45	LIVING	FEMALE	Primary Tumor	9158.16	771.65	0.0842582	1	2	2
TCGA-91-6828	Lung Adenocarcinoma	10.61	LIVING	MALE	Primary Tumor	3639.73	505.05	0.13876	2	1	1
TCGA-91-6829	Lung Adenocarcinoma	41.33	DECEASED	MALE	Primary Tumor	2478.06	535.364	0.216042	2	1	1
TCGA-91-6830	Lung Adenocarcinoma	1.97	LIVING	FEMALE	Primary Tumor	4727.97	490.421	0.103728	1	1	1
TCGA-91-6831	Lung Adenocarcinoma	10.18	LIVING	MALE	Primary Tumor	4778.7	807.255	0.168928	2	1	2
TCGA-91-6835	Lung Adenocarcinoma	2.6	LIVING	FEMALE	Primary Tumor	3366.59	951.693	0.282687	2	1	2
TCGA-91-6836	Lung Adenocarcinoma	13.7	LIVING	FEMALE	Primary Tumor	2918.39	505.073	0.173065	2	1	1
TCGA-91-6840	Lung Adenocarcinoma	12.22	LIVING	FEMALE	Primary Tumor	1587.75	1057.48	0.666025	2	1	2
TCGA-91-6847	Lung Adenocarcinoma	27.66	LIVING	FEMALE	Primary Tumor	159.356	1121.66	7.03871	2	1	2
TCGA-91-6848	Lung Adenocarcinoma	7.36	LIVING	MALE	Primary Tumor	1585.34	644.855	0.406762	2	1	1
TCGA-91-6849	Lung Adenocarcinoma	1.15	LIVING	FEMALE	Primary Tumor	10604	696.329	0.0656666	1	2	1
TCGA-91-7771	Lung Adenocarcinoma	16.16	LIVING	MALE	Primary Tumor	5449.71	407.429	0.0747615	1	2	1
TCGA-91-8496	Lung Adenocarcinoma	16.59	LIVING	FEMALE	Primary Tumor	15308.5	623.399	0.0407224	1	2	1
TCGA-91-8497	Lung Adenocarcinoma	14.26	DECEASED	FEMALE	Primary Tumor	8106.57	889.624	0.109741	1	2	2
TCGA-91-8499	Lung Adenocarcinoma	1.18	LIVING	FEMALE	Primary Tumor	945.798	799.291	0.845097	2	1	2
TCGA-91-A4BC	Lung Adenocarcinoma	1.45	LIVING	MALE	Primary Tumor	3611.62	771.54	0.213627	2	1	2
TCGA-91-A4BD	Lung Adenocarcinoma	19.81	LIVING	MALE	Primary Tumor	14668.6	982.756	0.0669974	1	2	2
TCGA-93-7347	Lung Adenocarcinoma	22.44	LIVING	FEMALE	Primary Tumor	10251	672.883	0.0656409	1	2	1
TCGA-93-7348	Lung Adenocarcinoma	17.44	LIVING	FEMALE	Primary Tumor	3631.15	582.517	0.160422	2	1	1
TCGA-93-8067	Lung Adenocarcinoma	6.11	LIVING	MALE	Primary Tumor	8000.28	570.249	0.0712785	1	2	1
TCGA-93-A4JN	Lung Adenocarcinoma	23.59	LIVING	MALE	Primary Tumor	2186.62	1198.25	0.547995	2	1	2
TCGA-93-A4JO	Lung Adenocarcinoma	1.08	DECEASED	MALE	Primary Tumor	3849.9	724.372	0.188154	2	1	2
TCGA-93-A4JP	Lung Adenocarcinoma	18.99	LIVING	MALE	Primary Tumor	11105.5	596.991	0.0537561	1	2	1
TCGA-93-A4JQ	Lung Adenocarcinoma	17.28	LIVING	MALE	Primary Tumor	4521.8	824.76	0.182397	2	1	2
TCGA-95-7039	Lung Adenocarcinoma	41.79	LIVING	FEMALE	Primary Tumor	4917.14	560.714	0.114033	1	1	1
TCGA-95-7043	Lung Adenocarcinoma	16.52	DECEASED	FEMALE	Primary Tumor	26909.7	1175.78	0.0436936	1	2	2
TCGA-95-7562	Lung Adenocarcinoma	2.86	DECEASED	MALE	Primary Tumor	2809.25	599.192	0.213293	2	1	1
TCGA-95-7567	Lung Adenocarcinoma	18.66	LIVING	MALE	Primary Tumor	3223.35	1210.41	0.375513	2	1	2
TCGA-95-7944	Lung Adenocarcinoma	12.39	LIVING	MALE	Primary Tumor	8859.81	909.956	0.102706	1	2	2
TCGA-95-7947	Lung Adenocarcinoma	15.67	LIVING	MALE	Primary Tumor	1652.34	917.086	0.555021	2	1	2
TCGA-95-7948	Lung Adenocarcinoma	15.64	LIVING	FEMALE	Primary Tumor	3303.95	763.487	0.231083	2	1	2
TCGA-95-8039	Lung Adenocarcinoma	27.27	LIVING	MALE	Primary Tumor	5865.51	513.295	0.0875107	1	2	1
TCGA-95-8494	Lung Adenocarcinoma	2.76	LIVING	MALE	Primary Tumor	3817.72	536.648	0.140568	2	1	1
TCGA-95-A4VK	Lung Adenocarcinoma	21.39	LIVING	FEMALE	Primary Tumor	27390.4	1323.57	0.0483224	1	2	2
TCGA-95-A4VN	Lung Adenocarcinoma	18.17	LIVING	FEMALE	Primary Tumor	5038.44	529.412	0.105074	1	1	1
TCGA-95-A4VP	Lung Adenocarcinoma	19.88	LIVING	FEMALE	Primary Tumor	5255.41	840.781	0.159984	2	2	2
TCGA-97-7546	Lung Adenocarcinoma	42.21	LIVING	FEMALE	Primary Tumor	7227.56	635.178	0.0878827	1	2	1
TCGA-97-7547	Lung Adenocarcinoma	64.55	LIVING	FEMALE	Primary Tumor	5439.54	516.03	0.0948664	1	2	1
TCGA-97-7552	Lung Adenocarcinoma	63.47	LIVING	MALE	Primary Tumor	6789.5	600.824	0.0884931	1	2	1
TCGA-97-7553	Lung Adenocarcinoma	61.43	LIVING	FEMALE	Primary Tumor	9626.25	523.258	0.0543574	1	2	1
TCGA-97-7554	Lung Adenocarcinoma	25.46	LIVING	FEMALE	Primary Tumor	2781.89	681.341	0.24492	2	1	1
TCGA-97-7937	Lung Adenocarcinoma	18.53	LIVING	MALE	Primary Tumor	4285.26	529.128	0.123476	1	1	1
TCGA-97-7938	Lung Adenocarcinoma	0.59	DECEASED	FEMALE	Primary Tumor	7243.5	493.656	0.0681515	1	2	1
TCGA-97-7941	Lung Adenocarcinoma	15.9	LIVING	FEMALE	Primary Tumor	7630.13	824.827	0.108101	1	2	2
TCGA-97-8171	Lung Adenocarcinoma	18.66	LIVING	MALE	Primary Tumor	10578.3	364.836	0.0344892	1	2	1
TCGA-97-8172	Lung Adenocarcinoma	17.9	LIVING	FEMALE	Primary Tumor	7867.16	902.355	0.114699	1	2	2
TCGA-97-8174	Lung Adenocarcinoma	5.39	DECEASED	MALE	Primary Tumor	9262.34	1011.02	0.109154	1	2	2
TCGA-97-8175	Lung Adenocarcinoma	18.1	LIVING	FEMALE	Primary Tumor	2917.57	739.826	0.253577	2	1	2
TCGA-97-8176	Lung Adenocarcinoma	15.37	DECEASED	MALE	Primary Tumor	10156.7	972.202	0.0957204	1	2	2
TCGA-97-8177	Lung Adenocarcinoma	16.39	LIVING	FEMALE	Primary Tumor	11389.4	770.261	0.0676295	1	2	2
TCGA-97-8179	Lung Adenocarcinoma	14.29	LIVING	MALE	Primary Tumor	8629.41	894.451	0.103651	1	2	2
TCGA-97-8547	Lung Adenocarcinoma	21.58	LIVING	FEMALE	Primary Tumor	8008.82	605.928	0.0756576	1	2	1
TCGA-97-8552	Lung Adenocarcinoma	20.57	LIVING	FEMALE	Primary Tumor	9908.54	762.195	0.0769231	1	2	2
TCGA-97-A4LX	Lung Adenocarcinoma	20.17	LIVING	MALE	Primary Tumor	4844.29	619.834	0.127951	1	1	1
TCGA-97-A4M0	Lung Adenocarcinoma	21.42	LIVING	FEMALE	Primary Tumor	9011.86	1036.5	0.115015	1	2	2
TCGA-97-A4M1	Lung Adenocarcinoma	19.74	LIVING	FEMALE	Primary Tumor	12903.6	798.825	0.0619073	1	2	2
TCGA-97-A4M2	Lung Adenocarcinoma	20.5	LIVING	MALE	Primary Tumor	11297.2	740.273	0.0655269	1	2	2
TCGA-97-A4M3	Lung Adenocarcinoma	17.74	LIVING	FEMALE	Primary Tumor	24677.8	1158.32	0.0469378	1	2	2
TCGA-97-A4M5	Lung Adenocarcinoma	20.83	LIVING	MALE	Primary Tumor	9509.63	820.352	0.0862654	1	2	2
TCGA-97-A4M6	Lung Adenocarcinoma	18.66	LIVING	FEMALE	Primary Tumor	5564.36	572.93	0.102964	1	2	1
TCGA-97-A4M7	Lung Adenocarcinoma	20.66	LIVING	MALE	Primary Tumor	10536.7	815.643	0.0774094	1	2	2
TCGA-99-7458	Lung Adenocarcinoma	24.54	LIVING	FEMALE	Primary Tumor	5905.49	472.73	0.0800493	1	2	1
TCGA-99-8025	Lung Adenocarcinoma	34.82	LIVING	FEMALE	Primary Tumor	6681.44	1016.33	0.152112	2	2	2
TCGA-99-8028	Lung Adenocarcinoma	36.73	LIVING	FEMALE	Primary Tumor	5675.69	816.103	0.143789	2	2	2
TCGA-99-8032	Lung Adenocarcinoma	1.45	LIVING	MALE	Primary Tumor	2829.76	683.681	0.241603	2	1	1
TCGA-99-8033	Lung Adenocarcinoma	21.55	DECEASED	FEMALE	Primary Tumor	8052.34	608.594	0.0755797	1	2	1
TCGA-99-AA5R	Lung Adenocarcinoma	21.62	LIVING	FEMALE	Primary Tumor	6469.6	1187.84	0.183603	2	2	2
TCGA-J2-8192	Lung Adenocarcinoma	24.28	LIVING	FEMALE	Primary Tumor	7596.06	547.724	0.0721064	1	2	1
TCGA-J2-8194	Lung Adenocarcinoma	23.78	LIVING	FEMALE	Primary Tumor	7033.58	573.485	0.0815352	1	2	1
TCGA-J2-A4AD	Lung Adenocarcinoma	18.07	DECEASED	FEMALE	Primary Tumor	2353.23	522.534	0.22205	2	1	1
TCGA-J2-A4AE	Lung Adenocarcinoma	35.45	LIVING	FEMALE	Primary Tumor	5965.72	741.135	0.124232	1	2	2
TCGA-J2-A4AG	Lung Adenocarcinoma	32.46	LIVING	FEMALE	Primary Tumor	13339	664.697	0.0498312	1	2	1
TCGA-L4-A4E5	Lung Adenocarcinoma	18.99	LIVING	FEMALE	Primary Tumor	4982.48	362.685	0.072792	1	1	1
TCGA-L4-A4E6	Lung Adenocarcinoma	14.29	LIVING	MALE	Primary Tumor	9390.19	574.546	0.0611858	1	2	1
TCGA-L9-A443	Lung Adenocarcinoma	6.34	DECEASED	FEMALE	Primary Tumor	4829.99	594.693	0.123125	1	1	1
TCGA-L9-A444	Lung Adenocarcinoma	10.09	LIVING	FEMALE	Primary Tumor	6947.61	681.853	0.0981421	1	2	1
TCGA-L9-A50W	Lung Adenocarcinoma	14.52	DECEASED	MALE	Primary Tumor	3623.14	632.494	0.17457	2	1	1
TCGA-L9-A5IP	Lung Adenocarcinoma	1.91	DECEASED	FEMALE	Primary Tumor	1714.72	948.729	0.553284	2	1	2
TCGA-L9-A743	Lung Adenocarcinoma	21.81	LIVING	MALE	Primary Tumor	4241.74	889.046	0.209595	2	1	2
TCGA-L9-A7SV	Lung Adenocarcinoma	18.56	LIVING	MALE	Primary Tumor	10326.3	670.313	0.0649132	1	2	1
TCGA-L9-A8F4	Lung Adenocarcinoma	15.64	LIVING	FEMALE	Primary Tumor	2094.65	1137.67	0.543131	2	1	2
TCGA-MN-A4N1	Lung Adenocarcinoma	27.17	LIVING	MALE	Primary Tumor	3207.23	1273.09	0.396943	2	1	2
TCGA-MN-A4N4	Lung Adenocarcinoma	38.6	LIVING	MALE	Primary Tumor	2196.21	833.609	0.379567	2	1	2
TCGA-MN-A4N5	Lung Adenocarcinoma	2.76	LIVING	MALE	Primary Tumor	1858.66	704.331	0.378945	2	1	1
TCGA-MP-A4SV	Lung Adenocarcinoma	86.07	DECEASED	MALE	Primary Tumor	6508.34	408.722	0.0627997	1	2	1
TCGA-MP-A4SW	Lung Adenocarcinoma	58.41	DECEASED	MALE	Primary Tumor	9785.52	479.508	0.0490018	1	2	1
TCGA-MP-A4SY	Lung Adenocarcinoma	49.31	DECEASED	MALE	Primary Tumor	7833.4	538.562	0.0687521	1	2	1
TCGA-MP-A4T2	Lung Adenocarcinoma	37.32	DECEASED	MALE	Primary Tumor	0	0	0	1	1	1
TCGA-MP-A4T4	Lung Adenocarcinoma	85.97	DECEASED	FEMALE	Primary Tumor	2921.22	769.454	0.263402	2	1	2
TCGA-MP-A4T6	Lung Adenocarcinoma	58.8	DECEASED	FEMALE	Primary Tumor	2651.78	859.286	0.324041	2	1	2
TCGA-MP-A4T7	Lung Adenocarcinoma	5.49	DECEASED	FEMALE	Primary Tumor	13116.5	906.931	0.0691441	1	2	2
TCGA-MP-A4T8	Lung Adenocarcinoma	5.29	DECEASED	MALE	Primary Tumor	2958.95	445.564	0.150582	2	1	1
TCGA-MP-A4T9	Lung Adenocarcinoma	41.56	DECEASED	FEMALE	Primary Tumor	4851.06	755.874	0.155816	2	1	2
TCGA-MP-A4TA	Lung Adenocarcinoma	31.21	DECEASED	FEMALE	Primary Tumor	2264.53	674.188	0.297717	2	1	1
TCGA-MP-A4TC	Lung Adenocarcinoma	2.43	DECEASED	MALE	Primary Tumor	1781.16	939.035	0.527203	2	1	2
TCGA-MP-A4TD	Lung Adenocarcinoma	10.09	DECEASED	MALE	Primary Tumor	10181.9	1239.03	0.12169	1	2	2
TCGA-MP-A4TE	Lung Adenocarcinoma	29.43	DECEASED	MALE	Primary Tumor	7851.54	714.978	0.0910621	1	2	2
TCGA-MP-A4TF	Lung Adenocarcinoma	11.04	DECEASED	FEMALE	Primary Tumor	852.365	681.077	0.799043	2	1	1
TCGA-MP-A4TH	Lung Adenocarcinoma	24.34	LIVING	FEMALE	Primary Tumor	8900.37	828.875	0.0931281	1	2	2
TCGA-MP-A4TI	Lung Adenocarcinoma	14.09	DECEASED	MALE	Primary Tumor	4442.29	758.577	0.170763	2	1	2
TCGA-MP-A4TJ	Lung Adenocarcinoma	11.14	DECEASED	FEMALE	Primary Tumor	4486.46	840.175	0.187269	2	1	2
TCGA-MP-A4TK	Lung Adenocarcinoma	19.12	DECEASED	FEMALE	Primary Tumor	3034.67	834.572	0.275012	2	1	2
TCGA-MP-A5C7	Lung Adenocarcinoma	73.85	LIVING	FEMALE	Primary Tumor	11204.5	810.043	0.0722963	1	2	2
TCGA-NJ-A4YF	Lung Adenocarcinoma	70.99	LIVING	FEMALE	Primary Tumor	3125.15	488.457	0.156299	2	1	1
TCGA-NJ-A4YG	Lung Adenocarcinoma	74.28	LIVING	MALE	Primary Tumor	8977.48	804.85	0.0896521	1	2	2
TCGA-NJ-A4YI	Lung Adenocarcinoma	0.13	DECEASED	FEMALE	Primary Tumor	18377.3	727.09	0.0395645	1	2	2
TCGA-NJ-A4YP	Lung Adenocarcinoma	1.64	LIVING	MALE	Primary Tumor	9575.71	474.339	0.0495357	1	2	1
TCGA-NJ-A4YQ	Lung Adenocarcinoma	47.04	LIVING	FEMALE	Primary Tumor	4470.18	634.652	0.141974	2	1	1
TCGA-NJ-A55A	Lung Adenocarcinoma	0.49	LIVING	FEMALE	Primary Tumor	5508.35	900.428	0.163466	2	2	2
TCGA-NJ-A55O	Lung Adenocarcinoma	0.43	LIVING	FEMALE	Primary Tumor	3957.41	662.777	0.167478	2	1	1
TCGA-NJ-A55R	Lung Adenocarcinoma	19.81	LIVING	MALE	Primary Tumor	9701.69	530.546	0.0546859	1	2	1
TCGA-NJ-A7XG	Lung Adenocarcinoma	20.27	LIVING	MALE	Primary Tumor	7478.42	653.463	0.0873798	1	2	1
TCGA-O1-A52J	Lung Adenocarcinoma	59.07	DECEASED	FEMALE	Primary Tumor	9993.78	624.402	0.0624791	1	2	1
TCGA-S2-AA1A	Lung Adenocarcinoma	16.85	LIVING	FEMALE	Primary Tumor	3737.89	851.099	0.227695	2	1	2
