# Supplementary material for: Interplay between base excision repair protein XRCC1 and ALDH2 predicts overall survival in lung and liver cancer patients
Source: Cell Oncol (Dordr). 2018 Aug 7;41(5):527–39. doi: 10.1007/s13402-018-0390-8 (PMC6153960; doi:10.1007/s13402-018-0390-8)
Supplement: Supplementary file 3 — (XLSX 74 kb) [file 13402_2018_390_MOESM3_ESM.xlsx]

## Sheet: TCGA LIVER
Patient ID	Cancer Type	OS (IN ANALYSIS CAPPED AT 300 MONTHS)	STATUS (IN ANALYSIS LIVING AFTER 300 MONTHS)	SEX	Site	ALDH2_RNASEQ	XRCC1_RNASEQ	RATIO_XRCC1/ALDH2	ALDH2_MEDIAN_GROUP	XRCC1_MEDIAN_GROUP	RATIO_MEDIAN_GROUP	APEX1_RNASEQ	APEX1_MEDIAN_GROUP	TDP1_RNASEQ	TDP1_MEDIAN_GROUP	ALDH1A1_RNASEQ	ALDH1A1_MEDIAN_GROUP	ALDH1B1_RNASEQ	ALDH1B1_MEDIAN _GROUP
TCGA-2V-A95S	Hepatocellular Carcinoma	#NULL!			Primary Tumor	10700.8	714.123	0.0667357	1	2	2	2705.98	1	262.584	2	17686.3	1	1603.28	2
TCGA-2Y-A9GS	Hepatocellular Carcinoma	23.78	DECEASED	MALE	Primary Tumor	25583	673.731	0.0263351	2	2	1	2996.06	2	383.44	2	35002	2	695.105	1
TCGA-2Y-A9GT	Hepatocellular Carcinoma	53.35	DECEASED	MALE	Primary Tumor	51128.4	441.157	0.0086284	2	1	1	1911.68	1	189.195	1	41884.8	2	1134.05	2
TCGA-2Y-A9GU	Hepatocellular Carcinoma	63.7	LIVING	FEMALE	Primary Tumor	31065	799.94	0.0257505	2	2	1	2693.44	1	166.828	1	27778.5	2	1135.74	2
TCGA-2Y-A9GV	Hepatocellular Carcinoma	83.18	DECEASED	FEMALE	Primary Tumor	36605.8	365.482	0.00998428	2	1	1	1791.88	1	227.58	1	13750.4	1	480.757	1
TCGA-2Y-A9GW	Hepatocellular Carcinoma	41.75	DECEASED	MALE	Primary Tumor	11582.4	589.272	0.0508766	1	1	2	3402.3	2	261.303	2	42080.5	2	4095.97	2
TCGA-2Y-A9GX	Hepatocellular Carcinoma	80.22	LIVING	MALE	Primary Tumor	26150.9	870.909	0.0333032	2	2	2	2478.18	1	173.939	1	41851.5	2	1035.93	2
TCGA-2Y-A9GY	Hepatocellular Carcinoma	24.87	DECEASED	FEMALE	Primary Tumor	6055.7	1016.07	0.167787	1	2	2	3065.35	2	226.567	1	45591.9	2	505.741	1
TCGA-2Y-A9GZ	Hepatocellular Carcinoma	27.86	DECEASED	FEMALE	Primary Tumor	38913.3	460.751	0.0118404	2	1	1	2729.01	1	293.515	2	21372	1	395.754	1
TCGA-2Y-A9H0	Hepatocellular Carcinoma	120.73	LIVING	MALE	Primary Tumor	15232.4	915.233	0.0600846	1	2	2	2809.51	1	340.945	2	16685	1	930.094	2
TCGA-2Y-A9H1	Hepatocellular Carcinoma	40.37	DECEASED	MALE	Primary Tumor	34963.9	342.296	0.00978998	2	1	1	2919.92	1	60.133	1	50091.9	2	1733.8	2
TCGA-2Y-A9H2	Hepatocellular Carcinoma	56.87	LIVING	FEMALE	Primary Tumor	13868.8	925.795	0.066754	1	2	2	3775.87	2	163.554	1	3462.39	1	730.322	1
TCGA-2Y-A9H3	Hepatocellular Carcinoma	49.8	LIVING	MALE	Primary Tumor	4651.36	1006.2	0.216324	1	2	2	3652.61	2	196.03	1	10013.6	1	385.877	1
TCGA-2Y-A9H4	Hepatocellular Carcinoma	47.7	LIVING	MALE	Primary Tumor	66889.4	725.702	0.0108493	2	2	1	2850.01	1	140.149	1	49481.2	2	872.685	2
TCGA-2Y-A9H5	Hepatocellular Carcinoma	18.23	DECEASED	FEMALE	Primary Tumor	16925.1	627.341	0.0370657	1	1	2	2796.5	1	297.129	2	14674.2	1	1607.8	2
TCGA-2Y-A9H6	Hepatocellular Carcinoma	11.73	LIVING	FEMALE	Primary Tumor	37969.7	828.35	0.0218161	2	2	1	2184.57	1	265.781	2	9585.83	1	735.556	1
TCGA-2Y-A9H7	Hepatocellular Carcinoma	38.37	LIVING	FEMALE	Primary Tumor	35507.7	727.845	0.0204982	2	2	1	3550.03	2	311.607	2	12666.1	1	1200.23	2
TCGA-2Y-A9H8	Hepatocellular Carcinoma	20.8	DECEASED	FEMALE	Primary Tumor	23990.6	1279.21	0.0533214	2	2	2	4597.5	2	747.102	2	1948.38	1	745.492	1
TCGA-2Y-A9H9	Hepatocellular Carcinoma	22.9	LIVING	MALE	Primary Tumor	38803.4	555.318	0.0143111	2	1	1	2359.68	1	128.15	1	34344.3	2	618.459	1
TCGA-2Y-A9HA	Hepatocellular Carcinoma	1.18	DECEASED	MALE	Primary Tumor	48477.2	776.27	0.0160131	2	2	1	2887.48	1	318.739	2	32507.9	2	1378.69	2
TCGA-2Y-A9HB	Hepatocellular Carcinoma	8.54	LIVING	MALE	Primary Tumor	21729.2	792.357	0.0364651	2	2	2	3390.36	2	172.563	1	23326.5	1	1265.49	2
TCGA-3H-AB3K	Hepatocellular Carcinoma	#NULL!				0	0	0	1	1	1	0	1	#NULL!	#NULL!	#NULL!	#NULL!	1147.17	2
TCGA-3H-AB3L	Hepatocellular Carcinoma	#NULL!				0	0	0	1	1	1	0	1	#NULL!	#NULL!	#NULL!	#NULL!	708.114	1
TCGA-3H-AB3M	Hepatocellular Carcinoma	#NULL!				0	0	0	1	1	1	0	1	#NULL!	#NULL!	#NULL!	#NULL!	3517.66	2
TCGA-3H-AB3O	Hepatocellular Carcinoma	#NULL!				0	0	0	1	1	1	0	1	#NULL!	#NULL!	#NULL!	#NULL!	2719.62	2
TCGA-3H-AB3S	Hepatocellular Carcinoma	#NULL!				0	0	0	1	1	1	0	1	#NULL!	#NULL!	#NULL!	#NULL!	945.198	2
TCGA-3H-AB3T	Hepatocellular Carcinoma	#NULL!				0	0	0	1	1	1	0	1	#NULL!	#NULL!	#NULL!	#NULL!	476.86	1
TCGA-3H-AB3U	Hepatocellular Carcinoma	#NULL!				0	0	0	1	1	1	0	1	#NULL!	#NULL!	#NULL!	#NULL!	829.98	2
TCGA-3K-AAZ8	Hepatocellular Carcinoma	13.01	LIVING	MALE	Primary Tumor	39542.2	766.173	0.0193761	2	2	1	3759.83	2	263.284	2	29224.5	2	545.964	1
TCGA-3U-A98D	Hepatocellular Carcinoma	#NULL!				0	0	0	1	1	1	0	1	#NULL!	#NULL!	#NULL!	#NULL!	581.685	1
TCGA-3U-A98E	Hepatocellular Carcinoma	#NULL!				0	0	0	1	1	1	0	1	#NULL!	#NULL!	#NULL!	#NULL!	352.376	1
TCGA-3U-A98F	Hepatocellular Carcinoma	#NULL!				0	0	0	1	1	1	0	1	#NULL!	#NULL!	#NULL!	#NULL!	1380.42	2
TCGA-3U-A98G	Hepatocellular Carcinoma	#NULL!				0	0	0	1	1	1	0	1	#NULL!	#NULL!	#NULL!	#NULL!	811.292	2
TCGA-3U-A98H	Hepatocellular Carcinoma	#NULL!				0	0	0	1	1	1	0	1	#NULL!	#NULL!	#NULL!	#NULL!	675.385	1
TCGA-3U-A98I	Hepatocellular Carcinoma	#NULL!				0	0	0	1	1	1	0	1	#NULL!	#NULL!	#NULL!	#NULL!	916.504	2
TCGA-3U-A98J	Hepatocellular Carcinoma	#NULL!				0	0	0	1	1	1	0	1	#NULL!	#NULL!	#NULL!	#NULL!	4935.68	2
TCGA-4R-AA8I	Hepatocellular Carcinoma	8.61	DECEASED	MALE	Primary Tumor	32562.5	576.923	0.0177174	2	1	1	2494.51	1	238.324	1	43235.6	2	1360.8	2
TCGA-5C-A9VG	Hepatocellular Carcinoma	10.78	LIVING	MALE	Primary Tumor	20958.7	1089.76	0.0519955	1	2	2	3763.77	2	312.225	2	14929.5	1	411.765	1
TCGA-5C-A9VH	Hepatocellular Carcinoma	10.58	LIVING	MALE	Primary Tumor	22075.2	732.919	0.033201	2	2	2	2440.99	1	293.306	2	13412	1	3425.23	2
TCGA-5C-AAPD	Hepatocellular Carcinoma plus Intrahepatic Cholangiocarcinoma	0.66	LIVING	MALE	Primary Tumor	11565	1249.24	0.108019	1	2	2	3573.39	2	219.419	1	12682.7	1	585.261	1
TCGA-5R-AA1C	Hepatocellular Carcinoma	17.08	LIVING	MALE	Primary Tumor	8485.19	561.765	0.0662054	1	1	2	3859.83	2	234.836	1	160444	2	2543.96	2
TCGA-5R-AA1D	Hepatocellular Carcinoma	14.75	LIVING	FEMALE	Primary Tumor	6731.86	623.359	0.0925983	1	1	2	3094.68	2	207.326	1	25476.2	1	1128.63	2
TCGA-5R-AAAM	Hepatocellular Carcinoma	1.51	DECEASED	FEMALE	Primary Tumor	46800.6	590.563	0.0126187	2	1	1	2176.56	1	187.215	1	39937.6	2	938.331	2
TCGA-BC-4072	Hepatocellular Carcinoma	48.95	DECEASED	FEMALE	Primary Tumor	7381.59	678.73	0.091949	1	2	2	2568.74	1	220.685	1	16800.8	1	891.425	2
TCGA-BC-4073	Hepatocellular Carcinoma	27.89	LIVING	MALE	Primary Tumor	7460.66	615.736	0.0825311	1	1	2	3269.44	2	301.464	2	8046.66	1	899.333	2
TCGA-BC-A10Q	Hepatocellular Carcinoma	37.29	DECEASED	FEMALE	Primary Tumor	3108.43	939.212	0.30215	1	2	2	2393.19	1	187.566	1	111.065	1	1117.19	2
TCGA-BC-A10R	Hepatocellular Carcinoma	10.12	DECEASED	FEMALE	Primary Tumor	34403.5	657.287	0.0191052	2	1	1	2911.08	1	90.1516	1	28098.9	2	579.563	1
TCGA-BC-A10S	Hepatocellular Carcinoma	46.75	DECEASED	MALE	Primary Tumor	35124.1	664.769	0.0189263	2	1	1	3213.43	2	180.99	1	20690.4	1	599.089	1
TCGA-BC-A10T	Hepatocellular Carcinoma	27.5	DECEASED	MALE	Primary Tumor	39782.6	624.471	0.0156971	2	1	1	3094.12	2	147.765	1	58257.4	2	466.895	1
TCGA-BC-A10U	Hepatocellular Carcinoma	27.5	DECEASED	MALE	Primary Tumor	11176.1	427.045	0.0382105	1	1	2	2543.22	1	223.978	1	9892.66	1	572.317	1
TCGA-BC-A10W	Hepatocellular Carcinoma	2.99	DECEASED	MALE	Primary Tumor	7707.42	661.323	0.0858035	1	1	2	2687.88	1	381.39	2	38908.9	2	1040.51	2
TCGA-BC-A10X	Hepatocellular Carcinoma	25.3	DECEASED	FEMALE	Primary Tumor	64977.7	462.317	0.00711501	2	1	1	2690.19	1	218.848	1	31917.4	2	384.564	1
TCGA-BC-A10Y	Hepatocellular Carcinoma	23.36	DECEASED	MALE	Primary Tumor	27251.3	454.698	0.0166854	2	1	1	2961.99	2	291.179	2	36802.8	2	515.201	1
TCGA-BC-A10Z	Hepatocellular Carcinoma	1.12	DECEASED	FEMALE	Primary Tumor	53792.3	522.808	0.00971902	2	1	1	1795.32	1	143.643	1	59431	2	481.268	1
TCGA-BC-A110	Hepatocellular Carcinoma	69.51	DECEASED	FEMALE	Primary Tumor	61494.7	318.667	0.00518202	2	1	1	2613.33	1	148	1	19768	1	1061.14	2
TCGA-BC-A112	Hepatocellular Carcinoma	5.03	DECEASED	MALE	Primary Tumor	5733.4	1361.88	0.237535	1	2	2	4170.24	2	344.754	2	47700.2	2	#NULL!	#NULL!
TCGA-BC-A216	Hepatocellular Carcinoma	44.38	LIVING	FEMALE	Primary Tumor	12775.9	770.759	0.0603294	1	2	2	1735.61	1	283.24	2	9259.81	1	2624.29	2
TCGA-BC-A217	Hepatocellular Carcinoma	45.89	DECEASED	FEMALE	Primary Tumor	14017.7	876.295	0.0625134	1	2	2	2632.38	1	257.146	2	8247.66	1	973.413	2
TCGA-BC-A3KF	Hepatocellular Carcinoma	0.26	LIVING	FEMALE	Primary Tumor	36391.4	740.059	0.0203361	2	2	1	3572.18	2	195.495	1	35692.9	2	1933.54	2
TCGA-BC-A3KG	Hepatocellular Carcinoma	22.34	LIVING	FEMALE	Primary Tumor	15756.3	1272.25	0.0807452	1	2	2	4839.97	2	283.685	2	4434.94	1	1505.48	2
TCGA-BC-A5W4	Hepatocellular Carcinoma	17.97	DECEASED	MALE	Primary Tumor	23688.9	817.431	0.0345069	2	2	2	3481.13	2	215.55	1	16473.8	1	973.447	2
TCGA-BC-A69H	Hepatocellular Carcinoma	14.59	LIVING	MALE	Primary Tumor	5035.04	697.81	0.138591	1	2	2	6579.56	2	459.854	2	15017.5	1	#NULL!	#NULL!
TCGA-BC-A69I	Hepatocellular Carcinoma	12.71	LIVING	MALE	Primary Tumor	58067.9	758.294	0.0130588	2	2	1	4052.32	2	249.479	2	39121.1	2	1338.29	2
TCGA-BC-A8YO	Hepatocellular Carcinoma	18.46	LIVING	FEMALE	Primary Tumor	11987	897.238	0.0748507	1	2	2	3733.87	2	406.128	2	87595.2	2	799.35	2
TCGA-BD-A2L6	Hepatocellular Carcinoma	44.78	LIVING	MALE	Primary Tumor	40716.3	772.959	0.018984	2	2	1	4686.22	2	458.673	2	20868.4	1	1360.24	2
TCGA-BD-A3EP	Hepatocellular Carcinoma	13.44	LIVING	FEMALE	Primary Tumor	19463.4	765.211	0.0393153	1	2	2	4463.62	2	339.471	2	19945.3	1	588.732	1
TCGA-BD-A3ER	Hepatocellular Carcinoma	36.63	LIVING	MALE	Primary Tumor	35046.5	445.268	0.0127051	2	1	1	2761.99	1	178.552	1	57077.2	2	466.168	1
TCGA-BW-A5NO	Hepatocellular Carcinoma	0.66	LIVING	MALE	Primary Tumor	21365.7	292.321	0.0136818	2	1	1	2741.65	1	256.923	2	22825	1	495.697	1
TCGA-BW-A5NP	Hepatocellular Carcinoma	0	LIVING	FEMALE	Primary Tumor	9082.48	971.693	0.106985	1	2	2	4377.75	2	426.062	2	5386.53	1	#NULL!	#NULL!
TCGA-BW-A5NQ	Hepatocellular Carcinoma	0	LIVING	MALE	Primary Tumor	17118	679.4	0.0396893	1	2	2	3323.98	2	495.648	2	43221.5	2	787.113	1
TCGA-CC-5258	Hepatocellular Carcinoma	4.24	DECEASED	MALE	Primary Tumor	6649.69	483.103	0.0726505	1	1	2	3831.98	2	379.343	2	16402.7	1	324.459	1
TCGA-CC-5259	Hepatocellular Carcinoma	8.21	LIVING	FEMALE	Primary Tumor	30004.8	760.064	0.0253314	2	2	1	1318.84	1	85.3462	1	33660.2	2	716.94	1
TCGA-CC-5260	Hepatocellular Carcinoma	2.86	DECEASED	FEMALE	Primary Tumor	1799.44	827.729	0.459993	1	2	2	3077.47	2	247.075	2	2077.91	1	462.301	1
TCGA-CC-5261	Hepatocellular Carcinoma	3.19	DECEASED	MALE	Primary Tumor	5486.63	658.67	0.12005	1	1	2	7296.09	2	220.014	1	2081.56	1	4229.55	2
TCGA-CC-5262	Hepatocellular Carcinoma	3.38	DECEASED	MALE	Primary Tumor	15344.9	542.057	0.035325	1	1	2	4287.4	2	273.544	2	34426.3	2	2010.1	2
TCGA-CC-5263	Hepatocellular Carcinoma	4.24	DECEASED	MALE	Primary Tumor	3485.22	508.637	0.145941	1	1	2	3856.81	2	413.82	2	7238.39	1	522.989	1
TCGA-CC-5264	Hepatocellular Carcinoma	3.35	DECEASED	MALE	Primary Tumor	4640.85	552.135	0.118973	1	1	2	1933.47	1	294.273	2	18861.3	1	1156.23	2
TCGA-CC-A123	Hepatocellular Carcinoma	7.19	LIVING	FEMALE	Primary Tumor	3964.32	468.332	0.118137	1	1	2	3207.85	2	252.453	2	14954.5	1	489.848	1
TCGA-CC-A1HT	Hepatocellular Carcinoma	3.32	DECEASED	MALE	Primary Tumor	4163.21	630.066	0.151341	1	1	2	2306.09	1	323.167	2	11147.1	1	429.568	1
TCGA-CC-A3M9	Hepatocellular Carcinoma	9.86	DECEASED	MALE	Primary Tumor	1621.5	1178.02	0.726498	1	2	2	5107.2	2	1494.55	2	931.448	1	589.686	1
TCGA-CC-A3MA	Hepatocellular Carcinoma	9.95	DECEASED	MALE	Primary Tumor	3534.5	1092.68	0.309149	1	2	2	2331.26	1	264.755	2	5417.71	1	1532.54	2
TCGA-CC-A3MB	Hepatocellular Carcinoma	10.35	DECEASED	MALE	Primary Tumor	21068.7	1039.46	0.0493367	2	2	2	2557.46	1	230.991	1	10902	1	887.258	2
TCGA-CC-A3MC	Hepatocellular Carcinoma	11.93	LIVING	MALE	Primary Tumor	12380.5	704.163	0.056877	1	2	2	2572.08	1	208.846	1	98895.9	2	1754.2	2
TCGA-CC-A5UC	Hepatocellular Carcinoma	11.4	DECEASED	MALE	Primary Tumor	11156.1	517.459	0.0463836	1	1	2	4689.1	2	419.857	2	15256.2	1	867.969	2
TCGA-CC-A5UD	Hepatocellular Carcinoma	9.99	DECEASED	MALE	Primary Tumor	15604.7	786.961	0.050431	1	2	2	5794.66	2	364.99	2	126644	2	635.145	1
TCGA-CC-A5UE	Hepatocellular Carcinoma	8.94	DECEASED	MALE	Primary Tumor	14708.9	773.284	0.0525725	1	2	2	3261.31	2	244.279	2	29648.7	2	1422.37	2
TCGA-CC-A7IE	Hepatocellular Carcinoma	7.13	DECEASED	MALE	Primary Tumor	2581.34	483.254	0.18721	1	1	2	3440.99	2	434.609	2	12690.6	1	647.499	1
TCGA-CC-A7IF	Hepatocellular Carcinoma	21.32	DECEASED	MALE	Primary Tumor	28926.5	643.056	0.0222307	2	1	1	2965.41	2	199.164	1	56438.3	2	643.108	1
TCGA-CC-A7IG	Hepatocellular Carcinoma	9.82	DECEASED	MALE	Primary Tumor	5507.64	1482.87	0.269238	1	2	2	6187.97	2	374.845	2	8970.41	1	517.416	1
TCGA-CC-A7IH	Hepatocellular Carcinoma	11.99	LIVING	MALE	Primary Tumor	23593.7	635.359	0.0269292	2	1	1	3069.31	2	350.578	2	61771	2	980.864	2
TCGA-CC-A7II	Hepatocellular Carcinoma	13.11	LIVING	MALE	Primary Tumor	1522.63	8220.38	5.39879	1	2	2	5517.86	2	610.996	2	11346.6	1	1239.68	2
TCGA-CC-A7IJ	Hepatocellular Carcinoma	12.55	LIVING	MALE	Primary Tumor	3632.26	1291.94	0.355684	1	2	2	2245.16	1	372.581	2	4459.27	1	1359.82	2
TCGA-CC-A7IK	Hepatocellular Carcinoma	8.61	DECEASED	MALE	Primary Tumor	14029.4	343.625	0.0244933	1	1	1	2667.33	1	347.61	2	73141.9	2	535.824	1
TCGA-CC-A7IL	Hepatocellular Carcinoma	9.13	DECEASED	MALE	Primary Tumor	38824.8	502.543	0.0129439	2	1	1	3141.26	2	251.023	2	51320.8	2	469.772	1
TCGA-CC-A8HS	Hepatocellular Carcinoma	9.86	DECEASED	MALE	Primary Tumor	9815.81	1031.48	0.105084	1	2	2	5126.58	2	492.75	2	6103.2	1	#NULL!	#NULL!
TCGA-CC-A8HT	Hepatocellular Carcinoma	4.6	DECEASED	MALE	Primary Tumor	5059.9	1099.63	0.217323	1	2	2	1781.78	1	209.658	1	65663.2	2	849.827	2
TCGA-CC-A8HU	Hepatocellular Carcinoma	11.3	DECEASED	FEMALE	Primary Tumor	11389.5	900.862	0.0790955	1	2	2	3375	2	244.612	2	5979.53	1	569.905	1
TCGA-CC-A8HV	Hepatocellular Carcinoma	9.17	DECEASED	FEMALE	Primary Tumor	8488.17	1066	0.125587	1	2	2	4016.19	2	217.31	1	4846.82	1	869.116	2
TCGA-CC-A9FS	Hepatocellular Carcinoma	6.93	LIVING	MALE	Primary Tumor	13848.5	629.774	0.0454758	1	1	2	2614.89	1	350.809	2	69326.2	2	401.648	1
TCGA-CC-A9FU	Hepatocellular Carcinoma	0	LIVING	FEMALE	Primary Tumor	7375.82	1480.4	0.200711	1	2	2	3162.36	2	432.639	2	2543.9	1	985.678	2
TCGA-CC-A9FV	Hepatocellular Carcinoma	0	LIVING	MALE	Primary Tumor	8753.24	705.958	0.0806511	1	2	2	2936.53	1	192.357	1	20120.5	1	1350.94	2
TCGA-CC-A9FW	Hepatocellular Carcinoma	8.15	LIVING	MALE	Primary Tumor	16921	749.245	0.0442789	1	2	2	3626.23	2	298.117	2	20660.3	1	1048.39	2
TCGA-DD-A113	Hepatocellular Carcinoma	79.66	LIVING	FEMALE	Primary Tumor	31610.5	940.476	0.029752	2	2	1	2198.57	1	286.667	2	47928.1	2	1198.55	2
TCGA-DD-A114	Hepatocellular Carcinoma	37.75	DECEASED	MALE	Primary Tumor	4988.57	1300.52	0.260699	1	2	2	3012.11	2	370.543	2	24992.8	1	798.679	2
TCGA-DD-A115	Hepatocellular Carcinoma	83.51	DECEASED	MALE	Primary Tumor	38729.6	807.994	0.0208624	2	2	1	3683.39	2	250.784	2	55858.9	2	1108.62	2
TCGA-DD-A116	Hepatocellular Carcinoma	53.29	DECEASED	MALE	Primary Tumor	26041.2	683.183	0.0262348	2	2	1	4116.7	2	310.953	2	27092.7	2	952.741	2
TCGA-DD-A118	Hepatocellular Carcinoma	112.91	LIVING	FEMALE	Primary Tumor	15259	814.328	0.053367	1	2	2	3256.04	2	158.118	1	20045.4	1	328.26	1
TCGA-DD-A119	Hepatocellular Carcinoma	7.33	DECEASED	MALE	Primary Tumor	22074.8	325.671	0.0147531	2	1	1	4781.19	2	199.333	1	49739.3	2	444.444	1
TCGA-DD-A11A	Hepatocellular Carcinoma	2.6	LIVING	MALE	Primary Tumor	42757.4	465.219	0.0108804	2	1	1	2260.83	1	100.249	1	63816	2	1677.94	2
TCGA-DD-A11B	Hepatocellular Carcinoma	0.46	DECEASED	MALE	Primary Tumor	35003.1	483.539	0.0138142	2	1	1	1898.5	1	258.482	2	15127.3	1	479.722	1
TCGA-DD-A11C	Hepatocellular Carcinoma	21.75	LIVING	MALE	Primary Tumor	40968.4	856.162	0.0208981	2	2	1	2044.28	1	220.196	1	21637.5	1	431.767	1
TCGA-DD-A11D	Hepatocellular Carcinoma	51.25	DECEASED	FEMALE	Primary Tumor	26060.6	933.782	0.0358312	2	2	2	1627.38	1	164.983	1	27335.6	2	1000.54	2
TCGA-DD-A1E9	Hepatocellular Carcinoma	90.64	DECEASED	MALE	Primary Tumor	0	0	0	1	1	1	0	1	#NULL!	#NULL!	#NULL!	#NULL!	1266.8	2
TCGA-DD-A1EA	Hepatocellular Carcinoma	79.34	LIVING	MALE	Primary Tumor	23841.3	560.296	0.0235011	2	1	1	2304.32	1	240.046	2	16634.2	1	2343.98	2
TCGA-DD-A1EB	Hepatocellular Carcinoma	66.26	LIVING	FEMALE	Primary Tumor	45799.2	564.222	0.0123195	2	1	1	1859.57	1	121.439	1	22696.6	1	2076.63	2
TCGA-DD-A1EC	Hepatocellular Carcinoma	19.78	LIVING	FEMALE	Primary Tumor	5177.96	647.695	0.125087	1	1	2	2315.43	1	343.487	2	21317	1	180.473	1
TCGA-DD-A1ED	Hepatocellular Carcinoma	75.59	LIVING	MALE	Primary Tumor	78544.5	456.109	0.00580702	2	1	1	2618.03	1	202.847	1	22146.5	1	807.606	2
TCGA-DD-A1EE	Hepatocellular Carcinoma	11.47	DECEASED	MALE	Primary Tumor	41635.6	612.913	0.0147209	2	1	1	2459.59	1	356.64	2	36647.8	2	1352.5	2
TCGA-DD-A1EF	Hepatocellular Carcinoma	12.94	DECEASED	FEMALE	Primary Tumor	10490	617.304	0.0588469	1	1	2	4584.86	2	396.839	2	2471.71	1	275.32	1
TCGA-DD-A1EG	Hepatocellular Carcinoma	45.07	DECEASED	MALE	Primary Tumor	20578.2	817.471	0.039725	1	2	2	3285.27	2	187.12	1	40947.5	2	1141.99	2
TCGA-DD-A1EH	Hepatocellular Carcinoma	49.11	LIVING	MALE	Primary Tumor	11701	630.707	0.0539019	1	1	2	3997.58	2	423.838	2	17639.2	1	999.37	2
TCGA-DD-A1EI	Hepatocellular Carcinoma	6.01	LIVING	MALE	Primary Tumor	16256.2	769.418	0.0473308	1	2	2	1974.38	1	552.664	2	26006.5	1	366.223	1
TCGA-DD-A1EJ	Hepatocellular Carcinoma	33.02	DECEASED	FEMALE	Primary Tumor	12834.2	1056.35	0.082307	1	2	2	5751.04	2	241.971	2	9823.56	1	911.698	2
TCGA-DD-A1EK	Hepatocellular Carcinoma	18.33	DECEASED	FEMALE	Primary Tumor	23252.7	540.586	0.0232483	2	1	1	2298.74	1	133.054	1	5758.16	1	597.015	1
TCGA-DD-A1EL	Hepatocellular Carcinoma	13.63	DECEASED	MALE	Primary Tumor	11902.4	785.324	0.0659804	1	2	2	2777.13	1	198.293	1	82466.9	2	1952.15	2
TCGA-DD-A39V	Hepatocellular Carcinoma	21.12	DECEASED	MALE	Primary Tumor	19279.5	617.848	0.0320469	1	1	1	4045.21	2	264.657	2	99517.8	2	514.607	1
TCGA-DD-A39W	Hepatocellular Carcinoma	27.17	DECEASED	FEMALE	Primary Tumor	36783.7	923.811	0.0251147	2	2	1	3277.17	2	280.304	2	15474	1	618.957	1
TCGA-DD-A39X	Hepatocellular Carcinoma	55.65	DECEASED	FEMALE	Primary Tumor	21090.9	497.625	0.0235943	2	1	1	3210.81	2	179.929	1	48639	2	1284.06	2
TCGA-DD-A39Y	Hepatocellular Carcinoma	5.62	DECEASED	MALE	Primary Tumor	11043.7	508.694	0.0460619	1	1	2	4064.65	2	274.632	2	36143.1	2	1251.79	2
TCGA-DD-A39Z	Hepatocellular Carcinoma	19.74	DECEASED	FEMALE	Primary Tumor	11669.6	641.14	0.0549409	1	1	2	3100.62	2	198.575	1	12203	1	1406.09	2
TCGA-DD-A3A0	Hepatocellular Carcinoma	25.79	DECEASED	MALE	Primary Tumor	0	0	0	1	1	1	0	1	#NULL!	#NULL!	#NULL!	#NULL!	1312.5	2
TCGA-DD-A3A1	Hepatocellular Carcinoma	7.65	DECEASED	MALE	Primary Tumor	48931.4	489.424	0.0100022	2	1	1	1292.49	1	70.0219	1	88291	2	1030.98	2
TCGA-DD-A3A2	Hepatocellular Carcinoma	70.01	DECEASED	FEMALE	Primary Tumor	54371.3	569.544	0.0104751	2	1	1	1960.04	1	164.5	1	19562.4	1	983.389	2
TCGA-DD-A3A3	Hepatocellular Carcinoma	17.58	DECEASED	MALE	Primary Tumor	14693	426.16	0.0290042	1	1	1	3747.89	2	244.726	2	20980	1	1049.65	2
TCGA-DD-A3A4	Hepatocellular Carcinoma	20.11	DECEASED	MALE	Primary Tumor	42726.7	364.352	0.00852749	2	1	1	3817.43	2	128.271	1	45215.8	2	865.502	2
TCGA-DD-A3A5	Hepatocellular Carcinoma	102.66	DECEASED	FEMALE	Primary Tumor	38409	817.022	0.0212716	2	2	1	2428	1	201.651	1	44501.7	2	563.495	1
TCGA-DD-A3A6	Hepatocellular Carcinoma	107.03	DECEASED	FEMALE	Primary Tumor	6249.12	821.303	0.131427	1	2	2	1842.43	1	161.972	1	9216.55	1	867.898	2
TCGA-DD-A3A7	Hepatocellular Carcinoma	13.76	DECEASED	MALE	Primary Tumor	11719.9	578.719	0.0493793	1	1	2	2743.76	1	106.406	1	21827.4	1	855.266	2
TCGA-DD-A3A8	Hepatocellular Carcinoma	0.36	DECEASED	MALE	Primary Tumor	72274.5	652.609	0.00902959	2	1	1	3117.23	2	295.926	2	53413.9	2	722.854	1
TCGA-DD-A3A9	Hepatocellular Carcinoma	30.58	DECEASED	FEMALE	Primary Tumor	12537.5	955.953	0.0762475	1	2	2	2631.8	1	172.058	1	471.438	1	291.355	1
TCGA-DD-A4NA	Hepatocellular Carcinoma	33.11	LIVING	FEMALE	Primary Tumor	4044.6	657.826	0.162643	1	1	2	1720.37	1	184.585	1	138.76	1	1821.13	2
TCGA-DD-A4NB	Fibrolamellar Carcinoma	32.49	LIVING	MALE	Primary Tumor	16052.7	501.906	0.0312661	1	1	1	1689.96	1	185.515	1	32309.4	2	765.876	1
TCGA-DD-A4ND	Hepatocellular Carcinoma	90.21	LIVING	FEMALE	Primary Tumor	16282.3	575.664	0.0353553	1	1	2	3290.92	2	342.804	2	12341.6	1	899.123	2
TCGA-DD-A4NE	Hepatocellular Carcinoma	21.68	DECEASED	FEMALE	Primary Tumor	17526.7	686.992	0.0391968	1	2	2	3408.83	2	357.724	2	28840.3	2	654.695	1
TCGA-DD-A4NF	Hepatocellular Carcinoma	30.95	LIVING	MALE	Primary Tumor	44942.3	434.732	0.00967311	2	1	1	2921.91	1	329.254	2	46128.8	2	634.615	1
TCGA-DD-A4NG	Hepatocellular Carcinoma	26.35	DECEASED	MALE	Primary Tumor	30884.4	522.61	0.0169215	2	1	1	2499.35	1	366.925	2	29129.8	2	534.464	1
TCGA-DD-A4NH	Hepatocellular Carcinoma	30.12	LIVING	FEMALE	Primary Tumor	10559.1	594.729	0.0563237	1	1	2	1061.79	1	186.93	1	13698.7	1	537.887	1
TCGA-DD-A4NI	Hepatocellular Carcinoma	26.81	LIVING	MALE	Primary Tumor	38278.7	568.182	0.0148433	2	1	1	2245.81	1	180.024	1	95543.7	2	285.301	1
TCGA-DD-A4NJ	Hepatocellular Carcinoma	30.49	LIVING	FEMALE	Primary Tumor	14185	456.2	0.0321606	1	1	1	3095.81	2	261.026	2	19692.8	1	1315.79	2
TCGA-DD-A4NK	Hepatocellular Carcinoma	39.75	DECEASED	FEMALE	Primary Tumor	55747.8	674.906	0.0121064	2	2	1	2574.96	1	130.396	1	23886.8	1	1534.24	2
TCGA-DD-A4NL	Hepatocellular Carcinoma	56.21	LIVING	MALE	Primary Tumor	73581.6	527.551	0.0071696	2	1	1	2193.88	1	173.469	1	45102	2	704.898	1
TCGA-DD-A4NN	Hepatocellular Carcinoma	29.53	DECEASED	FEMALE	Primary Tumor	8169.93	1143.49	0.139963	1	2	2	5712.54	2	503.428	2	1374.63	1	857.999	2
TCGA-DD-A4NO	Hepatocellular Carcinoma	73.75	LIVING	MALE	Primary Tumor	18508.5	519.465	0.0280663	1	1	1	1841.85	1	147.81	1	76633.8	2	1216.16	2
TCGA-DD-A4NP	Hepatocellular Carcinoma	108.67	LIVING	MALE	Primary Tumor	84243.3	467.002	0.0055435	2	1	1	2571.43	1	222.635	1	34754.3	2	2362.68	2
TCGA-DD-A4NQ	Hepatocellular Carcinoma	12.25	DECEASED	MALE	Primary Tumor	8245.38	683.636	0.0829114	1	2	2	2069.17	1	115.679	1	64430.5	2	1281.03	2
TCGA-DD-A4NR	Hepatocellular Carcinoma	0.3	DECEASED	FEMALE	Primary Tumor	7305.9	783.974	0.107307	1	2	2	2664.32	1	331.348	2	11260.4	1	328.935	1
TCGA-DD-A4NS	Hepatocellular Carcinoma	80.68	DECEASED	FEMALE	Primary Tumor	31589.6	668.56	0.0211639	2	2	1	2485.29	1	216.83	1	24498.2	1	679.192	1
TCGA-DD-A4NV	Hepatocellular Carcinoma	78.78	LIVING	MALE	Primary Tumor	26134.4	598.84	0.0229139	2	1	1	1868.05	1	172.064	1	24863.2	1	660.84	1
TCGA-DD-A73A	Hepatocellular Carcinoma	23.92	LIVING	MALE	Primary Tumor	25125.4	362.344	0.0144214	2	1	1	2382.72	1	179.455	1	73246	2	837.994	2
TCGA-DD-A73B	Hepatocellular Carcinoma	9.3	DECEASED	FEMALE	Primary Tumor	18384.8	699.626	0.0380545	1	2	2	2483.16	1	314.805	2	28169.4	2	1301.95	2
TCGA-DD-A73C	Hepatocellular Carcinoma	23.03	LIVING	FEMALE	Primary Tumor	44594.6	495.495	0.0111111	2	1	1	1900.9	1	263.664	2	24105.1	1	408.922	1
TCGA-DD-A73D	Hepatocellular Carcinoma	22.77	LIVING	FEMALE	Primary Tumor	26944.9	387.236	0.0143714	2	1	1	2952.14	1	170.75	1	99281.3	2	436.1	1
TCGA-DD-A73E	Hepatocellular Carcinoma	1.45	LIVING	MALE	Primary Tumor	41413.9	658.496	0.0159003	2	1	1	3298.05	2	415.599	2	44269.1	2	656.716	1
TCGA-DD-A73F	Hepatocellular Carcinoma	35.64	LIVING	FEMALE	Primary Tumor	62661.8	829.724	0.0132413	2	2	1	2547.32	1	335.156	2	35490.6	2	691.675	1
TCGA-DD-A73G	Hepatocellular Carcinoma	114.26	LIVING	FEMALE	Primary Tumor	23477.5	1308.65	0.0557406	2	2	2	4810.32	2	287.854	2	10564.1	1	928.494	2
TCGA-DD-AA3A	Hepatocellular Carcinoma plus Intrahepatic Cholangiocarcinoma	13.47	DECEASED	FEMALE	Primary Tumor	4654.35	1081.71	0.232409	1	2	2	1890.4	1	152.399	1	502.594	1	747.804	1
TCGA-DD-AAC8	Hepatocellular Carcinoma	0.53	DECEASED	MALE	Primary Tumor	6522.93	864.326	0.132506	1	2	2	4849.01	2	175.602	1	50177.1	2	1164.31	2
TCGA-DD-AAC9	Hepatocellular Carcinoma	11.4	LIVING	MALE	Primary Tumor	55260.1	469.556	0.00849721	2	1	1	2939.11	1	244.582	2	46226	2	959.244	2
TCGA-DD-AACA	Hepatocellular Carcinoma	75.59	LIVING	MALE	Primary Tumor	27824	954.808	0.034316	2	2	2	3156.7	2	228.248	1	24695.2	1	775.015	1
TCGA-DD-AACA	Hepatocellular Carcinoma	75.59	LIVING	MALE	Recurrent Tumor	40964.1	900.456	0.0219816	2	2	1	4787.96	2	161.342	1	39038.9	2	1051.58	2
TCGA-DD-AACB	Hepatocellular Carcinoma	76.35	LIVING	FEMALE	Primary Tumor	19864.5	629.08	0.0316686	1	1	1	4629.08	2	392.68	2	53685.5	2	684.504	1
TCGA-DD-AACC	Hepatocellular Carcinoma plus Intrahepatic Cholangiocarcinoma	55.35	DECEASED	MALE	Primary Tumor	15650.8	578.898	0.0369884	1	1	2	2926.24	1	486.461	2	10698.4	1	1536.7	2
TCGA-DD-AACD	Hepatocellular Carcinoma	12.52	DECEASED	MALE	Primary Tumor	26878.3	373.31	0.0138889	2	1	1	2513.62	1	210.506	1	25693.1	1	730.45	1
TCGA-DD-AACE	Hepatocellular Carcinoma	71.75	LIVING	MALE	Primary Tumor	12819.8	456.183	0.0355842	1	1	2	2030.3	1	148.239	1	26955.8	2	1333.71	2
TCGA-DD-AACF	Hepatocellular Carcinoma	11.99	DECEASED	MALE	Primary Tumor	19563.4	853.187	0.0436114	1	2	2	5465.55	2	308.435	2	24804.2	1	1195.94	2
TCGA-DD-AACG	Hepatocellular Carcinoma	15.41	DECEASED	MALE	Primary Tumor	16684.9	1071.22	0.064203	1	2	2	3224.39	2	257.561	2	71180.5	2	489.239	1
TCGA-DD-AACH	Hepatocellular Carcinoma	6.41	DECEASED	MALE	Primary Tumor	7296.61	1268.13	0.173797	1	2	2	3839.28	2	183.26	1	76186.9	2	601.162	1
TCGA-DD-AACI	Hepatocellular Carcinoma	53.15	LIVING	MALE	Primary Tumor	18013.4	548.862	0.0304697	1	1	1	1997.32	1	180.723	1	19433.7	1	545.662	1
TCGA-DD-AACJ	Hepatocellular Carcinoma	69.05	LIVING	MALE	Primary Tumor	15272.6	566.592	0.0370986	1	1	2	3597.98	2	107.676	1	70206.7	2	1689.86	2
TCGA-DD-AACK	Hepatocellular Carcinoma	0.3	LIVING	MALE	Primary Tumor	44582.9	527.12	0.0118233	2	1	1	3701.95	2	255.134	2	49533.4	2	2506.66	2
TCGA-DD-AACL	Hepatocellular Carcinoma	3.52	DECEASED	FEMALE	Primary Tumor	6814.36	828.729	0.121615	1	2	2	4028.73	2	488.398	2	6921.55	1	1136.67	2
TCGA-DD-AACM	Hepatocellular Carcinoma	58.11	LIVING	MALE	Primary Tumor	0	0	0	1	1	1	0	1	#NULL!	#NULL!	#NULL!	#NULL!	821.397	2
TCGA-DD-AACN	Hepatocellular Carcinoma	42.77	LIVING	MALE	Primary Tumor	15422.6	659.941	0.0427906	1	1	2	3579.23	2	239.763	2	15136.5	1	921.053	2
TCGA-DD-AACO	Hepatocellular Carcinoma	61.63	LIVING	MALE	Primary Tumor	23406.3	438.37	0.0187287	2	1	1	3428.44	2	221.148	1	58226	2	1128.37	2
TCGA-DD-AACP	Hepatocellular Carcinoma	13.63	LIVING	MALE	Primary Tumor	9855.28	1610.43	0.163407	1	2	2	5347.74	2	593.279	2	26445.8	1	898.936	2
TCGA-DD-AACQ	Hepatocellular Carcinoma	14.19	DECEASED	MALE	Primary Tumor	35173.4	487.704	0.0138657	2	1	1	2580.15	1	194.155	1	58684.7	2	537.477	1
TCGA-DD-AACS	Hepatocellular Carcinoma	59.26	LIVING	MALE	Primary Tumor	18743.7	779.739	0.0416001	1	2	2	2304.68	1	223.331	1	49478.9	2	1006.72	2
TCGA-DD-AACT	Hepatocellular Carcinoma	51.31	LIVING	FEMALE	Primary Tumor	12756.3	620.019	0.0486049	1	1	2	1925.12	1	224.534	1	20737.5	1	1079.94	2
TCGA-DD-AACU	Hepatocellular Carcinoma	51.48	LIVING	MALE	Primary Tumor	17385.6	557.349	0.0320581	1	1	1	2885.88	1	239.193	1	48228.2	2	879.237	2
TCGA-DD-AACV	Hepatocellular Carcinoma	50.3	LIVING	MALE	Primary Tumor	29437.4	746.462	0.0253576	2	2	1	7225.37	2	409.916	2	50080.7	2	847.27	2
TCGA-DD-AACW	Hepatocellular Carcinoma	46.78	LIVING	MALE	Primary Tumor	15602.9	1452.14	0.0930687	1	2	2	3992.12	2	544.872	2	13272.7	1	1106.55	2
TCGA-DD-AACX	Hepatocellular Carcinoma	5.58	LIVING	MALE	Primary Tumor	16097.2	729.052	0.0452905	1	2	2	3245.01	2	113.279	1	59376.2	2	1430.58	2
TCGA-DD-AACY	Hepatocellular Carcinoma	47.63	LIVING	MALE	Primary Tumor	39807.4	447.029	0.0112298	2	1	1	2958.39	2	136.653	1	15852.4	1	300.444	1
TCGA-DD-AACZ	Hepatocellular Carcinoma	5.62	DECEASED	FEMALE	Primary Tumor	2460.5	708.333	0.287882	1	2	2	3551.41	2	242.965	2	21651.5	1	1256.64	2
TCGA-DD-AAD0	Hepatocellular Carcinoma	4.5	LIVING	FEMALE	Primary Tumor	31445.3	806.393	0.0256443	2	2	1	3178.45	2	403.197	2	33361.7	2	481.986	1
TCGA-DD-AAD1	Hepatocellular Carcinoma	18.53	LIVING	FEMALE	Primary Tumor	11575.4	550.063	0.04752	1	1	2	2524.71	1	269.962	2	19339	1	900.179	2
TCGA-DD-AAD2	Hepatocellular Carcinoma	21.62	LIVING	MALE	Primary Tumor	14359.3	622.222	0.0433325	1	1	2	2917.59	1	199.074	1	33167.6	2	827.74	2
TCGA-DD-AAD3	Hepatocellular Carcinoma	42.54	LIVING	MALE	Primary Tumor	21178.2	651.618	0.0307683	2	1	1	2681.61	1	277.19	2	16355.5	1	446.894	1
TCGA-DD-AAD5	Hepatocellular Carcinoma	44.19	LIVING	MALE	Primary Tumor	4496.69	742.741	0.165175	1	2	2	3350.48	2	222.618	1	12953.6	1	835.084	2
TCGA-DD-AAD6	Hepatocellular Carcinoma	22.08	LIVING	MALE	Primary Tumor	12054.1	622.991	0.0516831	1	1	2	2396.33	1	112.029	1	119245	2	1403.73	2
TCGA-DD-AAD8	Hepatocellular Carcinoma	40.05	LIVING	FEMALE	Primary Tumor	44604.9	957.773	0.0214724	2	2	1	2012.74	1	235.905	1	58372.3	2	517.431	1
TCGA-DD-AADA	Hepatocellular Carcinoma	40.51	LIVING	FEMALE	Primary Tumor	31657.8	990.583	0.0312903	2	2	1	2151.07	1	213.985	1	2729.71	1	250.046	1
TCGA-DD-AADB	Hepatocellular Carcinoma	40.8	LIVING	MALE	Primary Tumor	11505.3	822.893	0.0715229	1	2	2	4435.24	2	224.33	1	16528.1	1	1292.59	2
TCGA-DD-AADC	Hepatocellular Carcinoma	13.96	DECEASED	MALE	Primary Tumor	17275.6	1136.96	0.0658134	1	2	2	2435.64	1	552.805	2	70655.9	2	1510.11	2
TCGA-DD-AADD	Hepatocellular Carcinoma	40.44	LIVING	MALE	Primary Tumor	15241.7	564.058	0.0370075	1	1	2	1920	1	206.957	1	19311.3	1	1299.45	2
TCGA-DD-AADE	Hepatocellular Carcinoma	39.49	LIVING	MALE	Primary Tumor	0	0	0	1	1	1	0	1	#NULL!	#NULL!	#NULL!	#NULL!	592.65	1
TCGA-DD-AADF	Hepatocellular Carcinoma	3.78	DECEASED	FEMALE	Primary Tumor	32425.1	1337.59	0.0412517	2	2	2	2608.73	1	144.835	1	40263.3	2	731.481	1
TCGA-DD-AADG	Hepatocellular Carcinoma	37.61	LIVING	MALE	Primary Tumor	46666.3	714.568	0.0153123	2	2	1	3580.74	2	441.744	2	36804.5	2	1132.81	2
TCGA-DD-AADI	Hepatocellular Carcinoma	35.64	LIVING	FEMALE	Primary Tumor	13656.7	854.136	0.0625432	1	2	2	3773.58	2	359.942	2	8097.97	1	1257.77	2
TCGA-DD-AADJ	Hepatocellular Carcinoma	35.02	LIVING	FEMALE	Primary Tumor	31464.9	843.051	0.0267934	2	2	1	3678.77	2	274.18	2	35711.5	2	2473.76	2
TCGA-DD-AADK	Hepatocellular Carcinoma	34.46	LIVING	FEMALE	Primary Tumor	19441.4	641.05	0.0329734	1	1	2	2540.77	1	366.448	2	13461.1	1	742.453	1
TCGA-DD-AADL	Hepatocellular Carcinoma	20.89	LIVING	MALE	Primary Tumor	18351.4	613.626	0.0334376	1	1	2	3256.18	2	184.321	1	28763.9	2	756.489	1
TCGA-DD-AADM	Hepatocellular Carcinoma	0.39	DECEASED	MALE	Primary Tumor	27702.6	1021.72	0.0368817	2	2	2	3464.46	2	201.574	1	59610.5	2	857.69	2
TCGA-DD-AADN	Hepatocellular Carcinoma	29.5	LIVING	MALE	Primary Tumor	3631.17	487.654	0.134297	1	1	2	4495.37	2	316.358	2	8933.64	1	469.11	1
TCGA-DD-AADO	Hepatocellular Carcinoma	14.88	LIVING	MALE	Primary Tumor	9684.63	647.527	0.0668613	1	1	2	3513.25	2	275.618	2	6960.25	1	472.379	1
TCGA-DD-AADP	Hepatocellular Carcinoma	15.05	LIVING	MALE	Primary Tumor	13530.4	722.297	0.0533833	1	2	2	3644.59	2	272.973	2	26669.6	2	484.98	1
TCGA-DD-AADQ	Hepatocellular Carcinoma	14.32	LIVING	MALE	Primary Tumor	27267.7	611.713	0.0224336	2	1	1	2993.71	2	263.421	2	16500.2	1	995.967	2
TCGA-DD-AADR	Hepatocellular Carcinoma	66.62	LIVING	MALE	Primary Tumor	31336.7	798.807	0.0254911	2	2	1	2742.54	1	247.229	2	150413	2	629.48	1
TCGA-DD-AADS	Hepatocellular Carcinoma	15.57	LIVING	MALE	Primary Tumor	24664.5	464.752	0.018843	2	1	1	2409.92	1	147.52	1	36762.4	2	426.762	1
TCGA-DD-AADU	Hepatocellular Carcinoma	18.2	LIVING	MALE	Primary Tumor	32590	541.353	0.016611	2	1	1	3486.95	2	195.489	1	57695.7	2	977.96	2
TCGA-DD-AADV	Hepatocellular Carcinoma	18.86	LIVING	MALE	Primary Tumor	32189.3	926.994	0.0287982	2	2	1	3327.17	2	379.937	2	42380.6	2	861.5	2
TCGA-DD-AADW	Hepatocellular Carcinoma	19.28	LIVING	MALE	Primary Tumor	7715.85	771.82	0.10003	1	2	2	3681.41	2	368.298	2	8347.16	1	688.707	1
TCGA-DD-AADY	Hepatocellular Carcinoma	18.23	LIVING	FEMALE	Primary Tumor	13079.6	733.365	0.0560695	1	2	2	2985.18	2	259.541	2	5079.06	1	1083.69	2
TCGA-DD-AAE0	Hepatocellular Carcinoma	18.23	LIVING	FEMALE	Primary Tumor	3625.49	1029.91	0.284075	1	2	2	2951.89	1	241.873	2	738.622	1	864.891	2
TCGA-DD-AAE1	Hepatocellular Carcinoma	18.13	LIVING	MALE	Primary Tumor	16860.3	959.263	0.0568947	1	2	2	3015.52	2	267.701	2	19681.9	1	372.711	1
TCGA-DD-AAE2	Hepatocellular Carcinoma	20.96	LIVING	MALE	Primary Tumor	21539.9	524.172	0.0243349	2	1	1	2785.99	1	285.714	2	52513.9	2	541.954	1
TCGA-DD-AAE3	Hepatocellular Carcinoma	18.59	LIVING	MALE	Primary Tumor	33471.3	588.302	0.0175763	2	1	1	6861.64	2	336.333	2	38596.2	2	1023.72	2
TCGA-DD-AAE4	Hepatocellular Carcinoma	19.97	LIVING	FEMALE	Primary Tumor	84018.9	575.318	0.00684748	2	1	1	2822.14	1	294.762	2	44390.6	2	1050.42	2
TCGA-DD-AAE6	Hepatocellular Carcinoma	4.63	LIVING	FEMALE	Primary Tumor	19919	997.681	0.0500869	1	2	2	5922.38	2	160.816	1	18260.1	1	1486.88	2
TCGA-DD-AAE7	Hepatocellular Carcinoma	21.16	LIVING	MALE	Primary Tumor	78871.1	765.63	0.00970736	2	2	1	2685.3	1	213.762	1	54341.6	2	641.839	1
TCGA-DD-AAE8	Hepatocellular Carcinoma	21.81	LIVING	MALE	Primary Tumor	0	0	0	1	1	1	0	1	#NULL!	#NULL!	#NULL!	#NULL!	1106.66	2
TCGA-DD-AAE9	Hepatocellular Carcinoma	23.72	LIVING	MALE	Primary Tumor	13636.9	623.053	0.0456887	1	1	2	3158.31	2	262.815	2	46289.4	2	485.923	1
TCGA-DD-AAEA	Hepatocellular Carcinoma	18.89	LIVING	MALE	Primary Tumor	18761	1188.88	0.0633696	1	2	2	2027.55	1	189.962	1	26059.7	1	1049.24	2
TCGA-DD-AAEB	Hepatocellular Carcinoma	15.7	LIVING	MALE	Primary Tumor	89726.1	431.202	0.00480576	2	1	1	2421.16	1	238.366	1	47294.3	2	729.443	1
TCGA-DD-AAED	Hepatocellular Carcinoma	25.07	LIVING	MALE	Primary Tumor	27691.6	636.708	0.0229928	2	1	1	3131.5	2	119.205	1	8580.89	1	760.098	1
TCGA-DD-AAEE	Hepatocellular Carcinoma	26.61	LIVING	MALE	Primary Tumor	50417.5	814.088	0.0161469	2	2	1	3503.16	2	139.266	1	97191	2	684.675	1
TCGA-DD-AAEG	Hepatocellular Carcinoma	23.62	LIVING	FEMALE	Primary Tumor	26795.7	628.924	0.0234711	2	1	1	2794.13	1	113.742	1	39746.8	2	489.578	1
TCGA-DD-AAEH	Hepatocellular Carcinoma	25.76	LIVING	MALE	Primary Tumor	54156.5	766.129	0.0141466	2	2	1	3070.97	2	177.419	1	125558	2	337.537	1
TCGA-DD-AAEI	Hepatocellular Carcinoma	50.3	LIVING	MALE	Primary Tumor	34093.3	508.653	0.0149194	2	1	1	2787.06	1	267.118	2	76228.7	2	587.097	1
TCGA-DD-AAEK	Hepatocellular Carcinoma	35.05	LIVING	MALE	Primary Tumor	44013.3	620.83	0.0141055	2	1	1	2583.87	1	273.252	2	21732.3	1	1026.56	2
TCGA-DD-AAVP	Hepatocellular Carcinoma	90.41	LIVING	MALE	Primary Tumor	35981.4	758.734	0.0210868	2	2	1	4819.87	2	126.638	1	22223.8	1	559.358	1
TCGA-DD-AAVQ	Hepatocellular Carcinoma	89.62	LIVING	MALE	Primary Tumor	15060.5	878.456	0.0583286	1	2	2	3934.91	2	433.18	2	9077.76	1	810.924	2
TCGA-DD-AAVR	Hepatocellular Carcinoma	82.56	LIVING	MALE	Primary Tumor	34871.9	611.985	0.0175495	2	1	1	3865.92	2	312.36	2	26504.9	1	489.225	1
TCGA-DD-AAVS	Hepatocellular Carcinoma	59.89	LIVING	MALE	Primary Tumor	14134.8	791.822	0.0560195	1	2	2	3292.29	2	388.94	2	64672.4	2	1502.6	2
TCGA-DD-AAVU	Hepatocellular Carcinoma	72.34	LIVING	MALE	Primary Tumor	24458.8	808.409	0.0330519	2	2	2	3963.12	2	191.776	1	44211.7	2	657.828	1
TCGA-DD-AAVV	Hepatocellular Carcinoma	80.65	LIVING	MALE	Primary Tumor	15740.6	547.715	0.0347963	1	1	2	1762.77	1	185.484	1	29406.6	2	471.163	1
TCGA-DD-AAVW	Hepatocellular Carcinoma	76.12	LIVING	MALE	Primary Tumor	15515	399.789	0.0257678	1	1	1	2155.9	1	283.653	2	27695.9	2	1208.51	2
TCGA-DD-AAVX	Hepatocellular Carcinoma	56.44	LIVING	MALE	Primary Tumor	61770.6	556.193	0.00900416	2	1	1	3358.95	2	219.037	1	35370.4	2	720.327	1
TCGA-DD-AAVY	Hepatocellular Carcinoma	64.72	LIVING	MALE	Primary Tumor	34330.9	640.764	0.0186644	2	1	1	3468.08	2	205.085	1	97900.2	2	702.595	1
TCGA-DD-AAVZ	Hepatocellular Carcinoma	62.42	LIVING	MALE	Primary Tumor	20277.5	639.781	0.0315513	1	1	1	3033.49	2	291.183	2	16074.5	1	651.138	1
TCGA-DD-AAW0	Hepatocellular Carcinoma	66.2	LIVING	MALE	Primary Tumor	34945.8	679.073	0.0194322	2	2	1	2258.27	1	284.131	2	25273.4	1	229.78	1
TCGA-DD-AAW1	Hepatocellular Carcinoma	65.34	LIVING	MALE	Primary Tumor	39651.1	433.453	0.0109317	2	1	1	3175.06	2	188.249	1	55477.8	2	1067.93	2
TCGA-DD-AAW2	Hepatocellular Carcinoma	60.94	LIVING	MALE	Primary Tumor	36985.9	667.337	0.018043	2	2	1	2877.39	1	270.352	2	59904.5	2	612.855	1
TCGA-DD-AAW3	Hepatocellular Carcinoma	53.65	LIVING	MALE	Primary Tumor	34360.3	536.514	0.0156143	2	1	1	2581.29	1	135.593	1	47675.2	2	1534.44	2
TCGA-ED-A459	Hepatocellular Carcinoma	29.89	LIVING	MALE	Primary Tumor	13249.4	538.385	0.0406347	1	1	2	1277.31	1	144.139	1	5426.58	1	412.447	1
TCGA-ED-A4XI	Hepatocellular Carcinoma	26.91	LIVING	MALE	Primary Tumor	46260.5	646.711	0.0139797	2	1	1	2502.63	1	252.632	2	51276.3	2	455.219	1
TCGA-ED-A5KG	Hepatocellular Carcinoma	28.06	LIVING	FEMALE	Primary Tumor	7290.47	800.303	0.109774	1	2	2	3049.92	2	531.014	2	4197.68	1	691.964	1
TCGA-ED-A627	Hepatocellular Carcinoma	13.9	LIVING	MALE	Primary Tumor	41855.3	606.34	0.0144866	2	1	1	2455.91	1	258.213	2	20006.3	1	734.243	1
TCGA-ED-A66X	Hepatocellular Carcinoma	13.34	LIVING	MALE	Primary Tumor	11863.4	551.775	0.0465107	1	1	2	3438.36	2	383.629	2	7887.57	1	449.635	1
TCGA-ED-A66Y	Hepatocellular Carcinoma	9.72	DECEASED	FEMALE	Primary Tumor	9321.47	742.824	0.0796896	1	2	2	4307.69	2	419.633	2	6084.96	1	620.04	1
TCGA-ED-A7PX	Hepatocellular Carcinoma	0.2	LIVING	FEMALE	Primary Tumor	6967.64	690.427	0.0990906	1	2	2	2578.18	1	156.22	1	24922	1	937.595	2
TCGA-ED-A7PY	Hepatocellular Carcinoma	12.81	LIVING	FEMALE	Primary Tumor	26052.4	797.453	0.0306096	2	2	1	2052.41	1	261.572	2	42872.4	2	659.194	1
TCGA-ED-A7PZ	Hepatocellular Carcinoma	0.2	LIVING	MALE	Primary Tumor	26050.4	1143.8	0.0439073	2	2	2	2708.13	1	183.294	1	21201.6	1	280.379	1
TCGA-ED-A7XO	Hepatocellular Carcinoma	14.03	LIVING	MALE	Primary Tumor	28113.4	1547.76	0.0550544	2	2	2	3814.4	2	400.588	2	26890.6	2	306.015	1
TCGA-ED-A7XP	Hepatocellular Carcinoma	13.14	LIVING	FEMALE	Primary Tumor	14484.7	632.853	0.0436911	1	1	2	2663.4	1	176.369	1	55361.4	2	930.904	2
TCGA-ED-A82E	Hepatocellular Carcinoma	13.4	LIVING	FEMALE	Primary Tumor	3063.63	1052.42	0.343521	1	2	2	5351.74	2	148.059	1	1678.27	1	422.517	1
TCGA-ED-A8O5	Hepatocellular Carcinoma	13.34	LIVING	FEMALE	Primary Tumor	11214.1	1002.16	0.0893666	1	2	2	3875.14	2	394.595	2	16415.7	1	2735.72	2
TCGA-ED-A8O6	Hepatocellular Carcinoma	1.84	DECEASED	FEMALE	Primary Tumor	3607.77	387.549	0.107421	1	1	2	2809.88	1	302.791	2	21874.6	1	1070.97	2
TCGA-ED-A97K	Hepatocellular Carcinoma plus Intrahepatic Cholangiocarcinoma	0.2	LIVING	MALE	Primary Tumor	11903.2	663.805	0.0557672	1	1	2	1680.64	1	216.573	1	3326.07	1	595.489	1
TCGA-EP-A12J	Hepatocellular Carcinoma	18.73	LIVING	MALE	Primary Tumor	63952.3	608.141	0.00950928	2	1	1	2550.56	1	211.601	1	58588.6	2	671.182	1
TCGA-EP-A26S	Hepatocellular Carcinoma	19.97	LIVING	MALE	Primary Tumor	78091.4	561.929	0.00719579	2	1	1	3306.4	2	181.878	1	24022	1	421.483	1
TCGA-EP-A2KA	Hepatocellular Carcinoma	20.6	DECEASED	FEMALE	Primary Tumor	16434.8	869.514	0.052907	1	2	2	5319.69	2	377.224	2	14126.3	1	512.548	1
TCGA-EP-A2KB	Hepatocellular Carcinoma	19.58	DECEASED	FEMALE	Primary Tumor	9072.18	1960.54	0.216104	1	2	2	2824.83	1	352.743	2	48553.9	2	1700.29	2
TCGA-EP-A2KC	Hepatocellular Carcinoma	0.62	DECEASED	MALE	Primary Tumor	18982.3	544.433	0.028681	1	1	1	2493.58	1	245.182	2	40002.1	2	902.626	2
TCGA-EP-A3JL	Hepatocellular Carcinoma	9.95	LIVING	MALE	Primary Tumor	15475.9	592.76	0.0383022	1	1	2	3059.58	2	186.274	1	37323.5	2	988.059	2
TCGA-EP-A3RK	Hepatocellular Carcinoma	11.93	LIVING	MALE	Primary Tumor	15945.9	785.308	0.0492482	1	2	2	2350.8	1	246.014	2	21764.2	1	1904.24	2
TCGA-ES-A2HS	Hepatocellular Carcinoma	22.6	DECEASED	MALE	Primary Tumor	35317.3	535.684	0.0151677	2	1	1	2188.31	1	150.473	1	40205.5	2	696.562	1
TCGA-ES-A2HT	Hepatocellular Carcinoma	14.39	DECEASED	MALE	Primary Tumor	43926.2	466.72	0.0106251	2	1	1	2307.14	1	109.062	1	31008	2	572.874	1
TCGA-FV-A23B	Hepatocellular Carcinoma	60.84	DECEASED	FEMALE	Primary Tumor	12639.6	652.809	0.0516481	1	1	2	3699.41	2	337.14	2	21937.4	1	1194.2	2
TCGA-FV-A2QQ	Hepatocellular Carcinoma	23.95	LIVING	MALE	Primary Tumor	47318.7	725.11	0.0153239	2	2	1	3158.42	2	209.142	1	68824.7	2	2103.34	2
TCGA-FV-A2QR	Hepatocellular Carcinoma	19.09	DECEASED	MALE	Primary Tumor	17840.9	563.598	0.0315902	1	1	1	2225.8	1	184.689	1	15301.8	1	938.25	2
TCGA-FV-A3I0	Hepatocellular Carcinoma plus Intrahepatic Cholangiocarcinoma	27.86	LIVING	FEMALE	Primary Tumor	7418.67	2214.91	0.298559	1	2	2	4829.13	2	145.625	1	158.544	1	1959.08	2
TCGA-FV-A3I1	Hepatocellular Carcinoma	8.11	DECEASED	FEMALE	Primary Tumor	22300.8	697.273	0.0312667	2	2	1	3165.38	2	280.861	2	23765.8	1	1207.07	2
TCGA-FV-A3R2	Hepatocellular Carcinoma	6.37	DECEASED	MALE	Primary Tumor	26126.9	564.414	0.0216028	2	1	1	3229.63	2	183.359	1	23065	1	921.445	2
TCGA-FV-A3R3	Hepatocellular Carcinoma	12.02	DECEASED	FEMALE	Primary Tumor	27811.1	732.58	0.0263413	2	2	1	2621.02	1	241.138	2	22937.9	1	420.113	1
TCGA-FV-A495	Hepatocellular Carcinoma	0.03	LIVING	FEMALE	Primary Tumor	32974.8	722.835	0.0219208	2	2	1	2993.7	2	129.134	1	26597.6	2	766.124	1
TCGA-FV-A496	Hepatocellular Carcinoma	0.33	LIVING	FEMALE	Primary Tumor	20809.5	680.18	0.032686	1	2	2	2626.77	1	199.485	1	27666.7	2	805.712	2
TCGA-FV-A4ZP	Hepatocellular Carcinoma	81.67	DECEASED	MALE	Primary Tumor	8104.26	482.321	0.0595145	1	1	2	1029.92	1	155.032	1	15221.2	1	1850.98	2
TCGA-FV-A4ZQ	Hepatocellular Carcinoma	0.39	LIVING	MALE	Primary Tumor	15074.7	862.141	0.0571914	1	2	2	4248.56	2	510.183	2	17835.5	1	495.609	1
TCGA-G3-A25S	Hepatocellular Carcinoma	13.67	DECEASED	MALE	Primary Tumor	24273.1	846.505	0.0348741	2	2	2	1977.34	1	183.076	1	19804.6	1	630.039	1
TCGA-G3-A25T	Hepatocellular Carcinoma	51.02	LIVING	FEMALE	Primary Tumor	5334.35	1022.98	0.191773	1	2	2	4895.49	2	220.295	1	1313.96	1	1085.62	2
TCGA-G3-A25U	Hepatocellular Carcinoma	53.75	LIVING	FEMALE	Primary Tumor	29210.8	626.672	0.0214535	2	1	1	3773.85	2	219.825	1	101792	2	456.166	1
TCGA-G3-A25V	Hepatocellular Carcinoma	28.25	LIVING	MALE	Primary Tumor	31433.2	465.587	0.014812	2	1	1	3199.06	2	197.706	1	75435.9	2	379.235	1
TCGA-G3-A25W	Hepatocellular Carcinoma	30.72	LIVING	FEMALE	Primary Tumor	0	0	0	1	1	1	0	1	#NULL!	#NULL!	#NULL!	#NULL!	834.479	2
TCGA-G3-A25X	Hepatocellular Carcinoma	58.44	LIVING	MALE	Primary Tumor	6726.04	1193.91	0.177506	1	2	2	2728.3	1	227.734	1	14802.1	1	533.189	1
TCGA-G3-A25Y	Hepatocellular Carcinoma	14.85	DECEASED	FEMALE	Primary Tumor	12388.2	925.418	0.0747015	1	2	2	4234.98	2	399.186	2	11150.3	1	765.48	1
TCGA-G3-A25Z	Hepatocellular Carcinoma	21.52	LIVING	MALE	Primary Tumor	18478.9	704.001	0.0380975	1	2	2	3636.08	2	201.375	1	43546	2	267.904	1
TCGA-G3-A3CG	Hepatocellular Carcinoma	22.11	LIVING	MALE	Primary Tumor	21184.8	548.313	0.0258824	2	1	1	2628.07	1	176.38	1	21200.2	1	1439.45	2
TCGA-G3-A3CH	Hepatocellular Carcinoma	25.62	LIVING	MALE	Primary Tumor	34878.9	555.274	0.01592	2	1	1	2524.72	1	126.775	1	72262.9	2	1126.48	2
TCGA-G3-A3CI	Hepatocellular Carcinoma	5.91	LIVING	MALE	Primary Tumor	52275.5	598.54	0.0114497	2	1	1	2245.44	1	215.328	1	17333	1	568.723	1
TCGA-G3-A3CJ	Hepatocellular Carcinoma	19.51	LIVING	MALE	Primary Tumor	128982	862.595	0.00668774	2	2	1	2635.11	1	167.939	1	52801.5	2	2419.64	2
TCGA-G3-A3CK	Hepatocellular Carcinoma	19.22	LIVING	MALE	Primary Tumor	38908.9	431.159	0.0110812	2	1	1	3192.16	2	242.609	2	61699.3	2	1227.89	2
TCGA-G3-A5SI	Hepatocellular Carcinoma	25.23	DECEASED	MALE	Primary Tumor	11370.4	921.613	0.0810535	1	2	2	3458.12	2	349.948	2	40546	2	1268.32	2
TCGA-G3-A5SJ	Hepatocellular Carcinoma	22.93	LIVING	MALE	Primary Tumor	8334.17	665.828	0.0798913	1	1	2	4313.4	2	293.266	2	16710.5	1	1026.28	2
TCGA-G3-A5SK	Hepatocellular Carcinoma	24.44	LIVING	MALE	Primary Tumor	40726.3	273.684	0.00672008	2	1	1	1702.11	1	169.474	1	58911.6	2	327.284	1
TCGA-G3-A5SL	Hepatocellular Carcinoma	20.4	LIVING	MALE	Primary Tumor	64979.2	562.605	0.00865823	2	1	1	3239.19	2	266.704	2	80534.5	2	1496.26	2
TCGA-G3-A5SM	Hepatocellular Carcinoma	17.08	LIVING	MALE	Primary Tumor	20247.9	597.826	0.0295253	1	1	1	2634.58	1	262.94	2	52752.6	2	425.439	1
TCGA-G3-A6UC	Hepatocellular Carcinoma	22.04	LIVING	MALE	Primary Tumor	41998	644.987	0.0153576	2	1	1	2946.68	1	213.572	1	52051.1	2	1086.72	2
TCGA-G3-A7M5	Hepatocellular Carcinoma	14.68	LIVING	MALE	Primary Tumor	36426.6	804.479	0.0220849	2	2	1	3384.02	2	274.794	2	5894.67	1	552.909	1
TCGA-G3-A7M6	Hepatocellular Carcinoma	20.76	LIVING	FEMALE	Primary Tumor	8314.69	1193.6	0.143553	1	2	2	3195.39	2	247.939	2	7291.15	1	940.524	2
TCGA-G3-A7M7	Hepatocellular Carcinoma	11.86	LIVING	MALE	Primary Tumor	20109.4	471.949	0.0234691	1	1	1	3090.33	2	175.027	1	38425.5	2	1152.47	2
TCGA-G3-A7M8	Hepatocellular Carcinoma	14.13	LIVING	MALE	Primary Tumor	36590.7	471.799	0.012894	2	1	1	2241.62	1	299.543	2	51683.7	2	1272.57	2
TCGA-G3-A7M9	Hepatocellular Carcinoma	1.84	DECEASED	MALE	Primary Tumor	4293.36	1154.23	0.268841	1	2	2	6435.53	2	483.577	2	4744.39	1	558.636	1
TCGA-G3-AAUZ	Hepatocellular Carcinoma	15.77	LIVING	MALE	Primary Tumor	38930.8	727.858	0.0186962	2	2	1	2672.19	1	215.321	1	40296.3	2	1556.94	2
TCGA-G3-AAV0	Hepatocellular Carcinoma	15.64	LIVING	MALE	Primary Tumor	41733.6	1350.39	0.0323573	2	2	2	3135.19	2	144.47	1	19467.3	1	672.325	1
TCGA-G3-AAV1	Hepatocellular Carcinoma	11.79	DECEASED	MALE	Primary Tumor	25596.5	581.408	0.0227144	2	1	1	3837.18	2	142.934	1	41382.1	2	1042.5	2
TCGA-G3-AAV2	Hepatocellular Carcinoma	12.22	LIVING	MALE	Primary Tumor	35846.9	681.177	0.0190024	2	2	1	3153.55	2	347.916	2	35520.6	2	716.233	1
TCGA-G3-AAV3	Hepatocellular Carcinoma	13.53	LIVING	FEMALE	Primary Tumor	24289.3	704.897	0.0290209	2	2	1	3063.79	2	334.407	2	68645	2	1402.11	2
TCGA-G3-AAV4	Hepatocellular Carcinoma	0.89	DECEASED	FEMALE	Primary Tumor	26792	677.226	0.0252772	2	2	1	4644.95	2	362.224	2	39120.1	2	538.345	1
TCGA-G3-AAV5	Hepatocellular Carcinoma	11.63	LIVING	MALE	Primary Tumor	9304.36	586.276	0.0630109	1	1	2	5095.07	2	229.597	1	49427.2	2	458.435	1
TCGA-G3-AAV6	Hepatocellular Carcinoma	2.14	DECEASED	FEMALE	Primary Tumor	7820.22	1232.39	0.15759	1	2	2	6951.37	2	613.547	2	12197.4	1	672.874	1
TCGA-G3-AAV7	Hepatocellular Carcinoma	11.86	LIVING	MALE	Primary Tumor	3818.29	809.94	0.212121	1	2	2	2010.15	1	262.235	2	24211.9	1	482.394	1
TCGA-GJ-A3OU	Hepatocellular Carcinoma	28.88	LIVING	MALE	Primary Tumor	10995	617.084	0.0561241	1	1	2	2134.25	1	263.676	2	19817.1	1	401.946	1
TCGA-GJ-A6C0	Hepatocellular Carcinoma	1.02	DECEASED	FEMALE	Primary Tumor	14647.4	544.619	0.037182	1	1	2	2134.67	1	260.681	2	14932.9	1	930.928	2
TCGA-GJ-A9DB	Hepatocellular Carcinoma	2.2	DECEASED	MALE	Primary Tumor	36415.2	651.177	0.017882	2	1	1	3417.02	2	243.814	2	38226.9	2	1423.57	2
TCGA-HP-A5MZ	Hepatocellular Carcinoma	2.99	DECEASED	MALE	Primary Tumor	20041.6	438.26	0.0218675	1	1	1	2138.2	1	179.143	1	50512.5	2	516.655	1
TCGA-HP-A5N0	Hepatocellular Carcinoma	37.68	DECEASED	FEMALE	Primary Tumor	39344	550.687	0.0139967	2	1	1	2372.79	1	178.548	1	26625.2	2	1419.05	2
TCGA-K7-A5RF	Hepatocellular Carcinoma	20.73	LIVING	MALE	Primary Tumor	45758.2	465.99	0.0101837	2	1	1	2210.39	1	260.586	2	34477.1	2	488.996	1
TCGA-K7-A5RG	Hepatocellular Carcinoma	17.05	LIVING	MALE	Primary Tumor	19070.4	865.198	0.0453686	1	2	2	4080.32	2	301.751	2	50945.2	2	999.153	2
TCGA-K7-A6G5	Hepatocellular Carcinoma	16.82	LIVING	MALE	Primary Tumor	36809.1	437.445	0.0118842	2	1	1	1927.45	1	171.297	1	50501.5	2	634.361	1
TCGA-K7-AAU7	Hepatocellular Carcinoma plus Intrahepatic Cholangiocarcinoma	11.79	LIVING	MALE	Primary Tumor	8619.91	569.489	0.0660667	1	1	2	3207.5	2	266.968	2	9855.2	1	1943.3	2
TCGA-KR-A7K0	Hepatocellular Carcinoma	2.14	DECEASED	MALE	Primary Tumor	26410.7	531.386	0.0201201	2	1	1	2701.44	1	182.925	1	81816	2	1763.97	2
TCGA-KR-A7K2	Hepatocellular Carcinoma plus Intrahepatic Cholangiocarcinoma	27.23	LIVING	MALE	Primary Tumor	19215.1	719.616	0.0374504	1	2	2	2955.6	2	239.872	2	35954.4	2	1109.93	2
TCGA-KR-A7K7	Hepatocellular Carcinoma	31.24	LIVING	FEMALE	Primary Tumor	13407.9	901.662	0.0672486	1	2	2	2948.75	1	275.623	2	25365.7	1	600.714	1
TCGA-KR-A7K8	Hepatocellular Carcinoma	29.76	LIVING	MALE	Primary Tumor	16736.5	525.473	0.0313968	1	1	1	2470.89	1	193.595	1	30243.1	2	411.12	1
TCGA-LG-A6GG	Hepatocellular Carcinoma	12.71	LIVING	FEMALE	Primary Tumor	22875.8	676.245	0.0295616	2	2	1	2015.78	1	163.29	1	25030.6	1	1485.81	2
TCGA-LG-A9QC	Hepatocellular Carcinoma	13.96	LIVING	MALE	Primary Tumor	104710	798.128	0.00762224	2	2	1	2904.53	1	165.489	1	65456.9	2	1265.62	2
TCGA-LG-A9QD	Hepatocellular Carcinoma	12.02	LIVING	MALE	Primary Tumor	52825.9	358.741	0.00679102	2	1	1	2810.49	1	155.245	1	25488.8	1	852.688	2
TCGA-LK-A4NW	Hepatocellular Carcinoma	#NULL!				0	0	0	1	1	1	0	1	#NULL!	#NULL!	#NULL!	#NULL!	530.71	1
TCGA-LK-A4NY	Hepatocellular Carcinoma	#NULL!				0	0	0	1	1	1	0	1	#NULL!	#NULL!	#NULL!	#NULL!	2542.41	2
TCGA-LK-A4NZ	Hepatocellular Carcinoma	#NULL!				0	0	0	1	1	1	0	1	#NULL!	#NULL!	#NULL!	#NULL!	2422.89	2
TCGA-LK-A4O0	Hepatocellular Carcinoma	#NULL!				0	0	0	1	1	1	0	1	#NULL!	#NULL!	#NULL!	#NULL!	254.312	1
TCGA-LK-A4O2	Hepatocellular Carcinoma	#NULL!				0	0	0	1	1	1	0	1	#NULL!	#NULL!	#NULL!	#NULL!	416.379	1
TCGA-LK-A4O4	Hepatocellular Carcinoma	#NULL!				0	0	0	1	1	1	0	1	#NULL!	#NULL!	#NULL!	#NULL!	441.687	1
TCGA-LK-A4O5	Hepatocellular Carcinoma	#NULL!				0	0	0	1	1	1	0	1	#NULL!	#NULL!	#NULL!	#NULL!	1472.75	2
TCGA-LK-A4O6	Hepatocellular Carcinoma	#NULL!				0	0	0	1	1	1	0	1	#NULL!	#NULL!	#NULL!	#NULL!	1077.99	2
TCGA-LK-A4O7	Hepatocellular Carcinoma	#NULL!				0	0	0	1	1	1	0	1	#NULL!	#NULL!	#NULL!	#NULL!	1463.93	2
TCGA-MI-A75C	Hepatocellular Carcinoma	9.56	LIVING	MALE	Primary Tumor	37957.3	643.826	0.0169619	2	1	1	3648.58	2	221.845	1	91559	2	3754.73	2
TCGA-MI-A75E	Hepatocellular Carcinoma	16.66	LIVING	MALE	Primary Tumor	19721.6	520.358	0.0263852	1	1	1	3243.79	2	169.623	1	53458.4	2	1199.07	2
TCGA-MI-A75G	Hepatocellular Carcinoma	22.93	LIVING	MALE	Primary Tumor	33372.8	783.242	0.0234695	2	2	1	2321.2	1	158.669	1	41443.5	2	172.264	1
TCGA-MI-A75H	Hepatocellular Carcinoma	24.54	LIVING	MALE	Primary Tumor	49818.9	929.742	0.0186624	2	2	1	4298.99	2	220.921	1	81901.6	2	916.597	2
TCGA-MI-A75I	Hepatocellular Carcinoma	20.7	LIVING	MALE	Primary Tumor	17905.7	811.961	0.0453466	1	2	2	2692.97	1	364.365	2	26894	2	681.543	1
TCGA-MQ-A4KX	Hepatocellular Carcinoma	#NULL!				0	0	0	1	1	1	0	1	#NULL!	#NULL!	#NULL!	#NULL!	962.776	2
TCGA-MQ-A4LI	Hepatocellular Carcinoma	#NULL!				0	0	0	1	1	1	0	1	#NULL!	#NULL!	#NULL!	#NULL!	586.048	1
TCGA-MQ-A4LJ	Hepatocellular Carcinoma	#NULL!				0	0	0	1	1	1	0	1	#NULL!	#NULL!	#NULL!	#NULL!	512.258	1
TCGA-MQ-A4LP	Hepatocellular Carcinoma	#NULL!				0	0	0	1	1	1	0	1	#NULL!	#NULL!	#NULL!	#NULL!	491.654	1
TCGA-MQ-A4LV	Hepatocellular Carcinoma	#NULL!				0	0	0	1	1	1	0	1	#NULL!	#NULL!	#NULL!	#NULL!	621.489	1
TCGA-MQ-A6BS	Hepatocellular Carcinoma	#NULL!				0	0	0	1	1	1	0	1	#NULL!	#NULL!	#NULL!	#NULL!	302.229	1
TCGA-MR-A520	Hepatocellular Carcinoma	7.52	LIVING	MALE	Primary Tumor	37864.1	422.052	0.0111465	2	1	1	2790.01	1	273.384	2	30859.4	2	497.233	1
TCGA-MR-A8JO	Fibrolamellar Carcinoma	10.84	LIVING	MALE	Primary Tumor	4830.05	635.053	0.13148	1	1	2	2860.39	1	230.653	1	18091	1	464.842	1
TCGA-NI-A4U2	Hepatocellular Carcinoma	58.84	DECEASED	MALE	Primary Tumor	42532.3	436.769	0.0102691	2	1	1	2013.21	1	248.396	2	20752.7	1	546.868	1
TCGA-NI-A8LF	Hepatocellular Carcinoma	26.25	LIVING	MALE	Primary Tumor	55529.3	420.628	0.00757488	2	1	1	2787.7	1	80.2725	1	53055.7	2	460.77	1
TCGA-O8-A75V	Hepatocellular Carcinoma	17.67	LIVING	MALE	Primary Tumor	19387.9	612.86	0.0316103	1	1	1	3535.27	2	272.448	2	67791.9	2	1488.66	2
TCGA-PD-A5DF	Hepatocellular Carcinoma	20.99	DECEASED	FEMALE	Primary Tumor	32745	664.311	0.0202874	2	1	1	2765.02	1	272.085	2	16116.6	1	272.742	1
TCGA-QA-A7B7	Hepatocellular Carcinoma	3.09	LIVING	MALE	Primary Tumor	12501.7	1224.12	0.0979168	1	2	2	3288.81	2	284.224	2	11911.1	1	780.311	1
TCGA-RC-A6M3	Hepatocellular Carcinoma	0	LIVING	MALE	Primary Tumor	8454.39	891.614	0.105462	1	2	2	2901.73	1	224.437	1	11630.2	1	236.948	1
TCGA-RC-A6M4	Hepatocellular Carcinoma	0.72	LIVING	FEMALE	Primary Tumor	77657.1	637.933	0.00821475	2	1	1	4115.84	2	330.659	2	90654	2	840.263	2
TCGA-RC-A6M5	Fibrolamellar Carcinoma	0.49	LIVING	FEMALE	Primary Tumor	13384.7	712.352	0.0532215	1	2	2	2639.59	1	208.122	1	16952.6	1	1039.72	2
TCGA-RC-A6M6	Hepatocellular Carcinoma	0.3	LIVING	MALE	Primary Tumor	8527.87	620.219	0.0727284	1	1	2	3638.25	2	300	2	8940.44	1	820.139	2
TCGA-RC-A7S9	Hepatocellular Carcinoma	21.02	LIVING	FEMALE	Primary Tumor	9525.3	1325.93	0.139201	1	2	2	3220.54	2	214.983	1	6772.56	1	509.234	1
TCGA-RC-A7SB	Hepatocellular Carcinoma	19.32	LIVING	MALE	Primary Tumor	32770.6	794.022	0.0242297	2	2	1	3270.17	2	248.694	2	24312	1	467.902	1
TCGA-RC-A7SF	Hepatocellular Carcinoma	19.02	LIVING	MALE	Primary Tumor	31945.5	695.525	0.0217722	2	2	1	2257.78	1	130.35	1	67989.3	2	401.139	1
TCGA-RC-A7SH	Hepatocellular Carcinoma	15.37	LIVING	MALE	Primary Tumor	5947.15	1244.75	0.209302	1	2	2	2077.77	1	173.998	1	10720.9	1	300.382	1
TCGA-RC-A7SK	Hepatocellular Carcinoma	15.51	LIVING	MALE	Primary Tumor	70180.8	758.945	0.0108141	2	2	1	3320.78	2	211.55	1	146609	2	769.788	1
TCGA-RG-A7D4	Hepatocellular Carcinoma	36.07	LIVING	MALE	Primary Tumor	14365.8	698.378	0.048614	1	2	2	3447.64	2	400.442	2	20231.6	1	1063.84	2
TCGA-SC-A6LM	Hepatocellular Carcinoma	#NULL!				0	0	0	1	1	1	0	1	#NULL!	#NULL!	#NULL!	#NULL!	1038.72	2
TCGA-SC-A6LN	Hepatocellular Carcinoma	#NULL!				0	0	0	1	1	1	0	1	#NULL!	#NULL!	#NULL!	#NULL!	995.728	2
TCGA-SC-A6LQ	Hepatocellular Carcinoma	#NULL!				0	0	0	1	1	1	0	1	#NULL!	#NULL!	#NULL!	#NULL!	722.866	1
TCGA-SC-A6LR	Hepatocellular Carcinoma	#NULL!				0	0	0	1	1	1	0	1	#NULL!	#NULL!	#NULL!	#NULL!	914.95	2
TCGA-SC-AA5Z	Hepatocellular Carcinoma	#NULL!				0	0	0	1	1	1	0	1	#NULL!	#NULL!	#NULL!	#NULL!	461.492	1
TCGA-SH-A7BC	Hepatocellular Carcinoma	#NULL!				0	0	0	1	1	1	0	1	#NULL!	#NULL!	#NULL!	#NULL!	504.699	1
TCGA-SH-A9CT	Hepatocellular Carcinoma	#NULL!				0	0	0	1	1	1	0	1	#NULL!	#NULL!	#NULL!	#NULL!	1183.84	2
TCGA-SH-A9CU	Hepatocellular Carcinoma	#NULL!				0	0	0	1	1	1	0	1	#NULL!	#NULL!	#NULL!	#NULL!	522.885	1
TCGA-T1-A6J8	Hepatocellular Carcinoma	0.76	LIVING	MALE	Primary Tumor	43728.9	812.844	0.0185883	2	2	1	2909.47	1	246.172	2	29590.6	2	670.532	1
TCGA-TS-A7OU	Hepatocellular Carcinoma	#NULL!				0	0	0	1	1	1	0	1	#NULL!	#NULL!	#NULL!	#NULL!	450.587	1
TCGA-TS-A7OY	Hepatocellular Carcinoma	#NULL!				0	0	0	1	1	1	0	1	#NULL!	#NULL!	#NULL!	#NULL!	1475.78	2
TCGA-TS-A7OZ	Hepatocellular Carcinoma	#NULL!				0	0	0	1	1	1	0	1	#NULL!	#NULL!	#NULL!	#NULL!	1508.05	2
TCGA-TS-A7P0	Hepatocellular Carcinoma	#NULL!				0	0	0	1	1	1	0	1	#NULL!	#NULL!	#NULL!	#NULL!	680.529	1
TCGA-TS-A7P1	Hepatocellular Carcinoma	#NULL!				0	0	0	1	1	1	0	1	#NULL!	#NULL!	#NULL!	#NULL!	1102.22	2
TCGA-TS-A7P3	Hepatocellular Carcinoma	#NULL!				0	0	0	1	1	1	0	1	#NULL!	#NULL!	#NULL!	#NULL!	1060.99	2
TCGA-TS-A7P7	Hepatocellular Carcinoma	#NULL!				0	0	0	1	1	1	0	1	#NULL!	#NULL!	#NULL!	#NULL!	726.954	1
TCGA-TS-A7P8	Hepatocellular Carcinoma	#NULL!				0	0	0	1	1	1	0	1	#NULL!	#NULL!	#NULL!	#NULL!	903.351	2
TCGA-TS-A7PB	Hepatocellular Carcinoma	#NULL!				0	0	0	1	1	1	0	1	#NULL!	#NULL!	#NULL!	#NULL!	881.481	2
TCGA-TS-A8AF	Hepatocellular Carcinoma	#NULL!				0	0	0	1	1	1	0	1	#NULL!	#NULL!	#NULL!	#NULL!	705.562	1
TCGA-TS-A8AI	Hepatocellular Carcinoma	#NULL!				0	0	0	1	1	1	0	1	#NULL!	#NULL!	#NULL!	#NULL!	506.964	1
TCGA-TS-A8AV	Hepatocellular Carcinoma	#NULL!				0	0	0	1	1	1	0	1	#NULL!	#NULL!	#NULL!	#NULL!	657.809	1
TCGA-TS-A8AY	Hepatocellular Carcinoma	#NULL!				0	0	0	1	1	1	0	1	#NULL!	#NULL!	#NULL!	#NULL!	586.27	1
TCGA-UB-A7MA	Hepatocellular Carcinoma plus Intrahepatic Cholangiocarcinoma	27.86	LIVING	FEMALE	Primary Tumor	4289.72	1107.92	0.258272	1	2	2	4454.65	2	199.402	1	6263.63	1	590.006	1
TCGA-UB-A7MB	Hepatocellular Carcinoma	19.74	LIVING	MALE	Primary Tumor	20999.1	1010.3	0.0481116	2	2	2	3724.72	2	368.446	2	42384.4	2	351.935	1
TCGA-UB-A7MC	Hepatocellular Carcinoma	16.43	LIVING	MALE	Primary Tumor	28948.5	800.648	0.0276576	2	2	1	3029.98	2	257.293	2	89204.2	2	621.298	1
TCGA-UB-A7MD	Hepatocellular Carcinoma	1.71	DECEASED	MALE	Primary Tumor	20390.9	734.6	0.0360259	1	2	2	3669.55	2	225.101	1	60453.1	2	602.287	1
TCGA-UB-A7ME	Hepatocellular Carcinoma	15.97	LIVING	MALE	Primary Tumor	17519.2	734.076	0.0419011	1	2	2	5120.71	2	310.616	2	8753.67	1	982.675	2
TCGA-UB-A7MF	Hepatocellular Carcinoma	7.03	DECEASED	MALE	Primary Tumor	19430	1071.9	0.0551674	1	2	2	3794.23	2	205.771	1	29665.1	2	1255.72	2
TCGA-UB-AA0U	Hepatocellular Carcinoma	10.74	LIVING	MALE	Primary Tumor	24439.8	556.906	0.0227869	2	1	1	2712.71	1	384.53	2	11581.8	1	829.117	2
TCGA-UB-AA0V	Hepatocellular Carcinoma	10.32	LIVING	FEMALE	Primary Tumor	55237.9	415.263	0.00751772	2	1	1	2172.45	1	232.904	1	24069.4	1	952.832	2
TCGA-UD-AABY	Hepatocellular Carcinoma	#NULL!				0	0	0	1	1	1	0	1	#NULL!	#NULL!	#NULL!	#NULL!	1318.75	2
TCGA-UD-AABZ	Hepatocellular Carcinoma	#NULL!				0	0	0	1	1	1	0	1	#NULL!	#NULL!	#NULL!	#NULL!	1030.71	2
TCGA-UD-AAC1	Hepatocellular Carcinoma	#NULL!				0	0	0	1	1	1	0	1	#NULL!	#NULL!	#NULL!	#NULL!	519.45	1
TCGA-UD-AAC4	Hepatocellular Carcinoma	#NULL!				0	0	0	1	1	1	0	1	#NULL!	#NULL!	#NULL!	#NULL!	294.895	1
TCGA-UD-AAC6	Hepatocellular Carcinoma	#NULL!				0	0	0	1	1	1	0	1	#NULL!	#NULL!	#NULL!	#NULL!	780.303	1
TCGA-UD-AAC7	Hepatocellular Carcinoma	#NULL!				0	0	0	1	1	1	0	1	#NULL!	#NULL!	#NULL!	#NULL!	2179.66	2
TCGA-UT-A97Y	Hepatocellular Carcinoma	#NULL!				0	0	0	1	1	1	0	1	#NULL!	#NULL!	#NULL!	#NULL!	840.613	2
TCGA-WJ-A86L	Hepatocellular Carcinoma	11.33	LIVING	FEMALE	Primary Tumor	8675.77	395.473	0.0455836	1	1	2	1436.75	1	231.691	1	9153.79	1	1965.66	2
TCGA-WQ-A9G7	Hepatocellular Carcinoma	0.99	LIVING	FEMALE	Primary Tumor	12498	707.686	0.0566238	1	2	2	1350.74	1	177.336	1	15908.8	1	565.237	1
TCGA-WQ-AB4B	Hepatocellular Carcinoma	12.98	LIVING	MALE	Primary Tumor	37583.2	641.791	0.0170765	2	1	1	2250.29	1	151.55	1	29163	2	1332.6	2
TCGA-WX-AA44	Hepatocellular Carcinoma	20.2	LIVING	FEMALE	Primary Tumor	8890.45	606.416	0.0682098	1	1	2	1983.57	1	181.534	1	38503.9	2	722.052	1
TCGA-WX-AA46	Hepatocellular Carcinoma	24.84	LIVING	MALE	Primary Tumor	80079.9	403.003	0.00503251	2	1	1	2581.38	1	191.592	1	45708.7	2	971.899	2
TCGA-WX-AA47	Hepatocellular Carcinoma	18.27	DECEASED	FEMALE	Primary Tumor	51615.6	893.593	0.0173125	2	2	1	3869.57	2	138.444	1	4029.75	1	1186.7	2
TCGA-XR-A8TC	Hepatocellular Carcinoma	43.99	LIVING	FEMALE	Primary Tumor	16697.2	649.906	0.038923	1	1	2	2814.09	1	397.436	2	24354.4	1	387.097	1
TCGA-XR-A8TD	Hepatocellular Carcinoma	33.84	LIVING	FEMALE	Primary Tumor	35980.6	533.679	0.0148324	2	1	1	2367.24	1	344.58	2	22441.8	1	506.286	1
TCGA-XR-A8TE	Hepatocellular Carcinoma	30.39	LIVING	MALE	Primary Tumor	33658	562.11	0.0167007	2	1	1	2793.53	1	226.886	1	10041.4	1	535.891	1
TCGA-XR-A8TF	Hepatocellular Carcinoma	22.77	DECEASED	MALE	Primary Tumor	30207.5	598.383	0.019809	2	1	1	4029.65	2	481.132	2	18279.6	1	505.709	1
TCGA-XR-A8TG	Hepatocellular Carcinoma	29.5	LIVING	MALE	Primary Tumor	26315.9	698.932	0.0265593	2	2	1	2212.18	1	228.54	1	46233.8	2	1306.75	2
TCGA-XT-AASU	Hepatocellular Carcinoma	#NULL!				0	0	0	1	1	1	0	1	#NULL!	#NULL!	#NULL!	#NULL!	1054.83	2
TCGA-YA-A8S7	Hepatocellular Carcinoma	13.53	DECEASED	MALE	Primary Tumor	5860.12	802.327	0.136913	1	2	2	4508.41	2	387.505	2	14766.2	1	378.725	1
TCGA-YS-A95B	Hepatocellular Carcinoma	#NULL!				0	0	0	1	1	1	0	1	#NULL!	#NULL!	#NULL!	#NULL!	1404.04	2
TCGA-YS-A95C	Hepatocellular Carcinoma	#NULL!				0	0	0	1	1	1	0	1	#NULL!	#NULL!	#NULL!	#NULL!	817.637	2
TCGA-ZN-A9VQ	Hepatocellular Carcinoma	#NULL!				0	0	0	1	1	1	0	1	#NULL!	#NULL!	#NULL!	#NULL!	634.337	1
TCGA-ZN-A9VV	Hepatocellular Carcinoma	#NULL!				0	0	0	1	1	1	0	1	#NULL!	#NULL!	#NULL!	#NULL!	618.87	1
TCGA-ZN-A9VW	Hepatocellular Carcinoma	#NULL!				0	0	0	1	1	1	0	1	#NULL!	#NULL!	#NULL!	#NULL!	399.582	1
TCGA-ZP-A9CV	Hepatocellular Carcinoma	35.74	DECEASED	MALE	Primary Tumor	33355.9	521.93	0.0156473	2	1	1	2442.36	1	216.165	1	31090.9	2	356.525	1
TCGA-ZP-A9CY	Hepatocellular Carcinoma	25.69	LIVING	FEMALE	Primary Tumor	47661.4	529.169	0.0111027	2	1	1	2244.36	1	219.896	1	37719.3	2	1334.35	2
TCGA-ZP-A9CZ	Hepatocellular Carcinoma	23.19	LIVING	MALE	Primary Tumor	23571	912.618	0.0387178	2	2	2	3131.46	2	325.935	2	26385.2	1	2016.43	2
TCGA-ZP-A9D0	Hepatocellular Carcinoma	35.84	LIVING	FEMALE	Primary Tumor	41196.3	559.846	0.0135897	2	1	1	3064.99	2	120.978	1	20480.1	1	1806.78	2
TCGA-ZP-A9D1	Hepatocellular Carcinoma	0.69	LIVING	FEMALE	Primary Tumor	13499	814.148	0.0603116	1	2	2	2293.25	1	189.067	1	30722.8	2	956.912	2
TCGA-ZP-A9D2	Hepatocellular Carcinoma	25.13	DECEASED	MALE	Primary Tumor	6651.75	783.115	0.117731	1	2	2	1588.06	1	199.054	1	9408.66	1	1005.63	2
TCGA-ZP-A9D4	Hepatocellular Carcinoma	12.98	LIVING	FEMALE	Primary Tumor	28846.8	441.239	0.0152959	2	1	1	2673.45	1	143.685	1	88898.3	2	1045.39	2
TCGA-ZS-A9CD	Hepatocellular Carcinoma	45.53	DECEASED	MALE	Primary Tumor	23444	440.271	0.0187796	2	1	1	2927.12	1	140.496	1	36235.2	2	879.498	2
TCGA-ZS-A9CE	Hepatocellular Carcinoma	40.77	LIVING	FEMALE	Primary Tumor	28908.6	840.263	0.0290661	2	2	1	3454.05	2	219.365	1	34487.4	2	1211.51	2
TCGA-ZS-A9CF	Hepatocellular Carcinoma	79.24	LIVING	MALE	Primary Tumor	46076.5	603.722	0.0131026	2	1	1	2472.09	1	225.362	1	32527.2	2	510.983	1
TCGA-ZS-A9CF	Hepatocellular Carcinoma	79.24	LIVING	MALE	Recurrent Tumor	28762.7	706.428	0.0245606	2	2	1	2738.57	1	254.017	2	16257.7	1	880.178	2
TCGA-ZS-A9CG	Hepatocellular Carcinoma	11.2	LIVING	MALE	Primary Tumor	31012.9	585.433	0.0188771	2	1	1	2984.75	2	248.843	2	75458.4	2	348.951	1
		#NULL!				#NULL!	#NULL!	#NULL!	#NULL!	#NULL!	#NULL!	#NULL!	#NULL!	#NULL!	#NULL!	#NULL!	#NULL!	985.178	2
		#NULL!				#NULL!	#NULL!	#NULL!	#NULL!	#NULL!	#NULL!	#NULL!	#NULL!	#NULL!	#NULL!	#NULL!	#NULL!	430.874	1
		#NULL!				#NULL!	#NULL!	#NULL!	#NULL!	#NULL!	#NULL!	#NULL!	#NULL!	#NULL!	#NULL!	#NULL!	#NULL!	530.271	1
		#NULL!				#NULL!	#NULL!	#NULL!	#NULL!	#NULL!	#NULL!	#NULL!	#NULL!	#NULL!	#NULL!	#NULL!	#NULL!	605.756	1
		#NULL!				#NULL!	#NULL!	#NULL!	#NULL!	#NULL!	#NULL!	#NULL!	#NULL!	#NULL!	#NULL!	#NULL!	#NULL!	393.884	1
		#NULL!				#NULL!	#NULL!	#NULL!	#NULL!	#NULL!	#NULL!	#NULL!	#NULL!	#NULL!	#NULL!	#NULL!	#NULL!	423.25	1
		#NULL!				#NULL!	#NULL!	#NULL!	#NULL!	#NULL!	#NULL!	#NULL!	#NULL!	#NULL!	#NULL!	#NULL!	#NULL!	2056.53	2
		#NULL!				#NULL!	#NULL!	#NULL!	#NULL!	#NULL!	#NULL!	#NULL!	#NULL!	#NULL!	#NULL!	#NULL!	#NULL!	766.975	1
		#NULL!				#NULL!	#NULL!	#NULL!	#NULL!	#NULL!	#NULL!	#NULL!	#NULL!	#NULL!	#NULL!	#NULL!	#NULL!	763.142	1
		#NULL!				#NULL!	#NULL!	#NULL!	#NULL!	#NULL!	#NULL!	#NULL!	#NULL!	#NULL!	#NULL!	#NULL!	#NULL!	509.452	1
		#NULL!				#NULL!	#NULL!	#NULL!	#NULL!	#NULL!	#NULL!	#NULL!	#NULL!	#NULL!	#NULL!	#NULL!	#NULL!	1537.71	2
		#NULL!				#NULL!	#NULL!	#NULL!	#NULL!	#NULL!	#NULL!	#NULL!	#NULL!	#NULL!	#NULL!	#NULL!	#NULL!	497.751	1
		#NULL!				#NULL!	#NULL!	#NULL!	#NULL!	#NULL!	#NULL!	#NULL!	#NULL!	#NULL!	#NULL!	#NULL!	#NULL!	223.12	1
		#NULL!				#NULL!	#NULL!	#NULL!	#NULL!	#NULL!	#NULL!	#NULL!	#NULL!	#NULL!	#NULL!	#NULL!	#NULL!	988.522	2
		#NULL!				#NULL!	#NULL!	#NULL!	#NULL!	#NULL!	#NULL!	#NULL!	#NULL!	#NULL!	#NULL!	#NULL!	#NULL!	459.64	1
		#NULL!				#NULL!	#NULL!	#NULL!	#NULL!	#NULL!	#NULL!	#NULL!	#NULL!	#NULL!	#NULL!	#NULL!	#NULL!	839.629	2
		#NULL!				#NULL!	#NULL!	#NULL!	#NULL!	#NULL!	#NULL!	#NULL!	#NULL!	#NULL!	#NULL!	#NULL!	#NULL!	530.074	1
		#NULL!				#NULL!	#NULL!	#NULL!	#NULL!	#NULL!	#NULL!	#NULL!	#NULL!	#NULL!	#NULL!	#NULL!	#NULL!	1421.75	2
		#NULL!				#NULL!	#NULL!	#NULL!	#NULL!	#NULL!	#NULL!	#NULL!	#NULL!	#NULL!	#NULL!	#NULL!	#NULL!	418.293	1
		#NULL!				#NULL!	#NULL!	#NULL!	#NULL!	#NULL!	#NULL!	#NULL!	#NULL!	#NULL!	#NULL!	#NULL!	#NULL!	890.379	2
		#NULL!				#NULL!	#NULL!	#NULL!	#NULL!	#NULL!	#NULL!	#NULL!	#NULL!	#NULL!	#NULL!	#NULL!	#NULL!	442.518	1
		#NULL!				#NULL!	#NULL!	#NULL!	#NULL!	#NULL!	#NULL!	#NULL!	#NULL!	#NULL!	#NULL!	#NULL!	#NULL!	303.475	1
		#NULL!				#NULL!	#NULL!	#NULL!	#NULL!	#NULL!	#NULL!	#NULL!	#NULL!	#NULL!	#NULL!	#NULL!	#NULL!	383.863	1
		#NULL!				#NULL!	#NULL!	#NULL!	#NULL!	#NULL!	#NULL!	#NULL!	#NULL!	#NULL!	#NULL!	#NULL!	#NULL!	799.697	2
		#NULL!				#NULL!	#NULL!	#NULL!	#NULL!	#NULL!	#NULL!	#NULL!	#NULL!	#NULL!	#NULL!	#NULL!	#NULL!	612.647	1
		#NULL!				#NULL!	#NULL!	#NULL!	#NULL!	#NULL!	#NULL!	#NULL!	#NULL!	#NULL!	#NULL!	#NULL!	#NULL!	450.485	1
		#NULL!				#NULL!	#NULL!	#NULL!	#NULL!	#NULL!	#NULL!	#NULL!	#NULL!	#NULL!	#NULL!	#NULL!	#NULL!	626.558	1
		#NULL!				#NULL!	#NULL!	#NULL!	#NULL!	#NULL!	#NULL!	#NULL!	#NULL!	#NULL!	#NULL!	#NULL!	#NULL!	1142.76	2
		#NULL!				#NULL!	#NULL!	#NULL!	#NULL!	#NULL!	#NULL!	#NULL!	#NULL!	#NULL!	#NULL!	#NULL!	#NULL!	1280.57	2
		#NULL!				#NULL!	#NULL!	#NULL!	#NULL!	#NULL!	#NULL!	#NULL!	#NULL!	#NULL!	#NULL!	#NULL!	#NULL!	784.665	1
		#NULL!				#NULL!	#NULL!	#NULL!	#NULL!	#NULL!	#NULL!	#NULL!	#NULL!	#NULL!	#NULL!	#NULL!	#NULL!	895.668	2
		#NULL!				#NULL!	#NULL!	#NULL!	#NULL!	#NULL!	#NULL!	#NULL!	#NULL!	#NULL!	#NULL!	#NULL!	#NULL!	619.922	1
		#NULL!				#NULL!	#NULL!	#NULL!	#NULL!	#NULL!	#NULL!	#NULL!	#NULL!	#NULL!	#NULL!	#NULL!	#NULL!	402.28	1
		#NULL!				#NULL!	#NULL!	#NULL!	#NULL!	#NULL!	#NULL!	#NULL!	#NULL!	#NULL!	#NULL!	#NULL!	#NULL!	1056.41	2
		#NULL!				#NULL!	#NULL!	#NULL!	#NULL!	#NULL!	#NULL!	#NULL!	#NULL!	#NULL!	#NULL!	#NULL!	#NULL!	702.137	1
		#NULL!				#NULL!	#NULL!	#NULL!	#NULL!	#NULL!	#NULL!	#NULL!	#NULL!	#NULL!	#NULL!	#NULL!	#NULL!	993.504	2
		#NULL!				#NULL!	#NULL!	#NULL!	#NULL!	#NULL!	#NULL!	#NULL!	#NULL!	#NULL!	#NULL!	#NULL!	#NULL!	264.184	1
		#NULL!				#NULL!	#NULL!	#NULL!	#NULL!	#NULL!	#NULL!	#NULL!	#NULL!	#NULL!	#NULL!	#NULL!	#NULL!	575.77	1
		#NULL!				#NULL!	#NULL!	#NULL!	#NULL!	#NULL!	#NULL!	#NULL!	#NULL!	#NULL!	#NULL!	#NULL!	#NULL!	710.353	1
		#NULL!				#NULL!	#NULL!	#NULL!	#NULL!	#NULL!	#NULL!	#NULL!	#NULL!	#NULL!	#NULL!	#NULL!	#NULL!	319.254	1
		#NULL!				#NULL!	#NULL!	#NULL!	#NULL!	#NULL!	#NULL!	#NULL!	#NULL!	#NULL!	#NULL!	#NULL!	#NULL!	730.029	1
		#NULL!				#NULL!	#NULL!	#NULL!	#NULL!	#NULL!	#NULL!	#NULL!	#NULL!	#NULL!	#NULL!	#NULL!	#NULL!	757.024	1
		#NULL!				#NULL!	#NULL!	#NULL!	#NULL!	#NULL!	#NULL!	#NULL!	#NULL!	#NULL!	#NULL!	#NULL!	#NULL!	321.874	1
		#NULL!				#NULL!	#NULL!	#NULL!	#NULL!	#NULL!	#NULL!	#NULL!	#NULL!	#NULL!	#NULL!	#NULL!	#NULL!	440.403	1
		#NULL!				#NULL!	#NULL!	#NULL!	#NULL!	#NULL!	#NULL!	#NULL!	#NULL!	#NULL!	#NULL!	#NULL!	#NULL!	778.092	1
		#NULL!				#NULL!	#NULL!	#NULL!	#NULL!	#NULL!	#NULL!	#NULL!	#NULL!	#NULL!	#NULL!	#NULL!	#NULL!	717.088	1
		#NULL!				#NULL!	#NULL!	#NULL!	#NULL!	#NULL!	#NULL!	#NULL!	#NULL!	#NULL!	#NULL!	#NULL!	#NULL!	858.272	2
		#NULL!				#NULL!	#NULL!	#NULL!	#NULL!	#NULL!	#NULL!	#NULL!	#NULL!	#NULL!	#NULL!	#NULL!	#NULL!	665.628	1
		#NULL!				#NULL!	#NULL!	#NULL!	#NULL!	#NULL!	#NULL!	#NULL!	#NULL!	#NULL!	#NULL!	#NULL!	#NULL!	1635.03	2
		#NULL!				#NULL!	#NULL!	#NULL!	#NULL!	#NULL!	#NULL!	#NULL!	#NULL!	#NULL!	#NULL!	#NULL!	#NULL!	626.378	1
		#NULL!				#NULL!	#NULL!	#NULL!	#NULL!	#NULL!	#NULL!	#NULL!	#NULL!	#NULL!	#NULL!	#NULL!	#NULL!	1680.21	2
		#NULL!				#NULL!	#NULL!	#NULL!	#NULL!	#NULL!	#NULL!	#NULL!	#NULL!	#NULL!	#NULL!	#NULL!	#NULL!	482.24	1
		#NULL!				#NULL!	#NULL!	#NULL!	#NULL!	#NULL!	#NULL!	#NULL!	#NULL!	#NULL!	#NULL!	#NULL!	#NULL!	2017.44	2
		#NULL!				#NULL!	#NULL!	#NULL!	#NULL!	#NULL!	#NULL!	#NULL!	#NULL!	#NULL!	#NULL!	#NULL!	#NULL!	#NULL!	#NULL!
		#NULL!				#NULL!	#NULL!	#NULL!	#NULL!	#NULL!	#NULL!	#NULL!	#NULL!	#NULL!	#NULL!	#NULL!	#NULL!	1180.76	2
		#NULL!				#NULL!	#NULL!	#NULL!	#NULL!	#NULL!	#NULL!	#NULL!	#NULL!	#NULL!	#NULL!	#NULL!	#NULL!	182.617	1
		#NULL!				#NULL!	#NULL!	#NULL!	#NULL!	#NULL!	#NULL!	#NULL!	#NULL!	#NULL!	#NULL!	#NULL!	#NULL!	375.829	1
		#NULL!				#NULL!	#NULL!	#NULL!	#NULL!	#NULL!	#NULL!	#NULL!	#NULL!	#NULL!	#NULL!	#NULL!	#NULL!	1288.82	2
		#NULL!				#NULL!	#NULL!	#NULL!	#NULL!	#NULL!	#NULL!	#NULL!	#NULL!	#NULL!	#NULL!	#NULL!	#NULL!	557.149	1
		#NULL!				#NULL!	#NULL!	#NULL!	#NULL!	#NULL!	#NULL!	#NULL!	#NULL!	#NULL!	#NULL!	#NULL!	#NULL!	612.384	1
		#NULL!				#NULL!	#NULL!	#NULL!	#NULL!	#NULL!	#NULL!	#NULL!	#NULL!	#NULL!	#NULL!	#NULL!	#NULL!	1919.93	2
		#NULL!				#NULL!	#NULL!	#NULL!	#NULL!	#NULL!	#NULL!	#NULL!	#NULL!	#NULL!	#NULL!	#NULL!	#NULL!	1034.99	2
		#NULL!				#NULL!	#NULL!	#NULL!	#NULL!	#NULL!	#NULL!	#NULL!	#NULL!	#NULL!	#NULL!	#NULL!	#NULL!	1350.66	2
		#NULL!				#NULL!	#NULL!	#NULL!	#NULL!	#NULL!	#NULL!	#NULL!	#NULL!	#NULL!	#NULL!	#NULL!	#NULL!	553.018	1
		#NULL!				#NULL!	#NULL!	#NULL!	#NULL!	#NULL!	#NULL!	#NULL!	#NULL!	#NULL!	#NULL!	#NULL!	#NULL!	447.878	1
		#NULL!				#NULL!	#NULL!	#NULL!	#NULL!	#NULL!	#NULL!	#NULL!	#NULL!	#NULL!	#NULL!	#NULL!	#NULL!	1052.27	2
		#NULL!				#NULL!	#NULL!	#NULL!	#NULL!	#NULL!	#NULL!	#NULL!	#NULL!	#NULL!	#NULL!	#NULL!	#NULL!	1147.6	2
		#NULL!				#NULL!	#NULL!	#NULL!	#NULL!	#NULL!	#NULL!	#NULL!	#NULL!	#NULL!	#NULL!	#NULL!	#NULL!	1255.08	2
		#NULL!				#NULL!	#NULL!	#NULL!	#NULL!	#NULL!	#NULL!	#NULL!	#NULL!	#NULL!	#NULL!	#NULL!	#NULL!	744.89	1
		#NULL!				#NULL!	#NULL!	#NULL!	#NULL!	#NULL!	#NULL!	#NULL!	#NULL!	#NULL!	#NULL!	#NULL!	#NULL!	427.096	1
		#NULL!				#NULL!	#NULL!	#NULL!	#NULL!	#NULL!	#NULL!	#NULL!	#NULL!	#NULL!	#NULL!	#NULL!	#NULL!	1285.22	2
		#NULL!				#NULL!	#NULL!	#NULL!	#NULL!	#NULL!	#NULL!	#NULL!	#NULL!	#NULL!	#NULL!	#NULL!	#NULL!	800.269	2
		#NULL!				#NULL!	#NULL!	#NULL!	#NULL!	#NULL!	#NULL!	#NULL!	#NULL!	#NULL!	#NULL!	#NULL!	#NULL!	1876.52	2
		#NULL!				#NULL!	#NULL!	#NULL!	#NULL!	#NULL!	#NULL!	#NULL!	#NULL!	#NULL!	#NULL!	#NULL!	#NULL!	402.385	1
		#NULL!				#NULL!	#NULL!	#NULL!	#NULL!	#NULL!	#NULL!	#NULL!	#NULL!	#NULL!	#NULL!	#NULL!	#NULL!	722.965	1
		#NULL!				#NULL!	#NULL!	#NULL!	#NULL!	#NULL!	#NULL!	#NULL!	#NULL!	#NULL!	#NULL!	#NULL!	#NULL!	473.162	1
		#NULL!				#NULL!	#NULL!	#NULL!	#NULL!	#NULL!	#NULL!	#NULL!	#NULL!	#NULL!	#NULL!	#NULL!	#NULL!	975.791	2
		#NULL!				#NULL!	#NULL!	#NULL!	#NULL!	#NULL!	#NULL!	#NULL!	#NULL!	#NULL!	#NULL!	#NULL!	#NULL!	397.481	1
		#NULL!				#NULL!	#NULL!	#NULL!	#NULL!	#NULL!	#NULL!	#NULL!	#NULL!	#NULL!	#NULL!	#NULL!	#NULL!	494.737	1
		#NULL!				#NULL!	#NULL!	#NULL!	#NULL!	#NULL!	#NULL!	#NULL!	#NULL!	#NULL!	#NULL!	#NULL!	#NULL!	583.779	1
